# Supplementary material for: Utilization of Netnography as a Health Care Research Methodology: Scoping Review
Source: J Med Internet Res. 2025 Oct 24;27:e78025. doi: 10.2196/78025 (PMC12595390; doi:10.2196/78025)
Supplement: Multimedia Appendix 6 [file jmir_v27i1e78025_app6.xlsx]

## Sheet: Individual+Combined
Study No.	Covidence #	Study ID	Title	Reviewer Name	Source Citation	Source Type	Research Aims/Objectives	Research Questions	Identified as netnography (select all that apply)	Definition of netnography	Source of netnography definition	Justification/rationale for using netnography	Positionality	Platform(s) of interest	Number of platforms subject to analysis	Content subject to analysis	Number of content types subject to analysis	Number of individual sources subject to analysis	Method of data analysis	Number of participants	Geographic Focus	If yes, what is the geographic focus?	Healthcare population of interest	NICE population group	Healthcare population age range	Perspective	Healthcare topic of interest	Condition/disease	Named condition	Healthcare delivery	Healthcare setting of interest	Ethical Approval	If authors did not seek ethical approval, do they include justification why?	If authors provided justification for not seeking ethical approval, please type below	Do authors discuss ethical considerations/actions undertaken	If yes, please include below	Did authors obtain informed consent?	If authors obtained informed consent, who gave consent?
1	4702	Bez 2023	TripAdvisor of healthcare:Opportunities for value creation through patient feedback platforms	Amany Sadat	Bez, S. M., Georgescu, I., & Farazi, M. S. (2023). Tripadvisor of healthcare:opportunities for value creation through patient feedback platforms. Technovation, 121, 102625. https://doi.org/10.1016/j.technovation.2022.102625	Journal Article	This paper thus investigates the value of the data generated by the patient feedback platform to deduce (1) potential uses for hospitals; and more broadly (2) the digital transformation of the healthcare industry.		In the abstract; In the methods	Netnography is a qualitative research method inspired from ethnographic technique and based on the internet and its active online communities	Kozinets literature	This choice was made after using Kozinets's (2002) five criteria to identify the most suitable sample of comments. As we intend to identify the use by one hospital of the generated data on the platform, our level of analysis has to be the hospital and we decided to focus on patient feedback for one single hospital.	Passive	HospitalidÃ©e feedback platform	1	Negative comments	134		content analysis		Yes	France	Patient	Unclear		Experience; Opinion		N/A		N/A	N/A	Not Reported	No		No		No
	4702	Bez 2023	TripAdvisor of healthcare:Opportunities for value creation through patient feedback platforms	Imogen Forsythe	Sea Matilda Bez, IrÃ¨ne Georgescu, Mohammad Saleh Farazi, TripAdvisor of healthcare:Opportunities for value creation through patient feedback platforms, Technovation, Volume 121, 2023, 102625, ISSN 0166-4972, https://doi.org/10.1016/j.technovation.2022.102625.	Journal Article	To unpack the value of the data generated by patient feedback platforms, we used a netnography approach of the negative feedback received by one hospital that we complemented by interviews from the platform and hospital point of view.	investigates the value of the data generated by the patient feedback platform to deduce (1) potential uses for hospitals; and more broadly (2) the digital transformation of the healthcare industry.	In the abstract; In the methods	Netnography is a qualitative research method inspired from ethnographic technique and based on the internet and its active online communities	Kozinets literature	NR	Active	HospitalidÃ©e feedback platform	1	posted patient feedback	1	134	two-step content analysis has been done on all the negative comments published on HospitalidÃ©e about OSTI. In the first step, we explored the â€œdistributionâ€ of the negative feedback to identify its origin. In the second step, we analyzed the content of all the negative feedback for OSTI and took the sentences as the unit of analysis.	NR	No		Patient	Unclear	NR	Experience; Opinion	Healthcare delivery	N/A		N/A	Hospitals	Not Reported	No	NR	No		Not reported
	4702	Bez 2023	TripAdvisor of healthcare:Opportunities for value creation through patient feedback platforms	Consensus	Bez, S. M., Georgescu, I., & Farazi, M. S. (2023). Tripadvisor of healthcare:opportunities for value creation through patient feedback platforms. Technovation, 121, 102625. https://doi.org/10.1016/j.technovation.2022.102625	Journal Article	To unpack the value of the data generated by patient feedback platforms, we used a netnography approach of the negative feedback received by one hospital that we complemented by interviews from the platform and hospital point of view.	investigates the value of the data generated by the patient feedback platform to deduce (1) potential uses for hospitals; and more broadly (2) the digital transformation of the healthcare industry.	In the abstract; In the methods	Netnography is a qualitative research method inspired from ethnographic technique and based on the internet and its active online communities	Kozinets literature	NR	Active	HospitalidÃ©e feedback platform	1	posted patient feedback	1	134	two-step content analysis has been done on all the negative comments published on HospitalidÃ©e about OSTI. In the first step, we explored the â€œdistributionâ€ of the negative feedback to identify its origin. In the second step, we analyzed the content of all the negative feedback for OSTI and took the sentences as the unit of analysis.	NR	No		Patient	Unclear	NR	Experience; Opinion	Healthcare delivery	N/A		N/A	Hospitals	Not Reported	No	NR	No		Not reported
2	4700	Hanna 2019	Morbid curiosity? Discussion of the disposal of amputated limbs on online question and answer sites	Stacey Munnelly	Hanna, E. (2019). Morbid curiosity? Discussion of the disposal of amputated limbs on online question and answer sites. Digital Health, 5, 2055207619890473â€“2055207619890473. https://doi.org/10.1177/2055207619890473	Journal Article	Aims to explore one facet of â€˜morbid curiosityâ€™, of 'social actorsâ€™ curiosities around the disposal of limbs after amputation and seeks to understand how this topic is addressed within online public question and answer (Q&A) spaces by examining the questions and answers around the disposal of amputates on online Q&A message board sites.	How is disposal in the context of amputation discussed in public fora?	In the methods	The observation of social phenomena through online settings	Kozinets literature	"highly useful method and, for this study, provides a valuable fit between research topic, question and method"	Passive	Reddit and Quora	Two	Topic threads about limb amputation	One- textual thread posts	25 posts from five threads on Quora and 304 posts from the five threads on Reddit, giving a total of 329 posts within the dataset.	inductive constructionist approach to the thematic analysis was taken following the approach detailed by Braun and Clarke	Not specified	No		Public	Unclear	Not specified	Opinion	Other: Healthcare waste disposal	Injuries, accidents, wounds		N/A	N/A	Reported (sought and obtained)			Yes	poster names have been removed from any quotations within the paper to divorce post and poster	Not reported
	4700	Hanna 2019	Morbid curiosity? Discussion of the disposal of amputated limbs on online question and answer sites	Imogen Forsythe	Hanna E. Morbid curiosity? Discussion of the disposal of amputated limbs on online question and answer sites. DIGITAL HEALTH. 2019;5. doi:10.1177/2055207619890473	Journal Article	not reported	not reported	In the methods	the observation of social phenomena through online settings	Kozinets literature	allows for both flexibility in approach and accessibility to understand how social interaction occurs online	Passive	Reddit, Quora, Yahoo Answers	3	discussion threads/posts	1	329 posts	thematic analysis	not reported	No	N/A	Unclear	Physical disabilities	Not reported	Experience	Condition/disease	Injuries, accidents, wounds	Amputation (unspecified)	N/A	N/A	Not Reported	No	Not reported	Yes	The use of such online material within research follows the now established principles for internet-mediated research and was guided by the ethics principles for such research	Not reported	Other: Not reported
	4700	Hanna 2019	Morbid curiosity? Discussion of the disposal of amputated limbs on online question and answer sites	Consensus	Hanna, E. (2019). Morbid curiosity? Discussion of the disposal of amputated limbs on online question and answer sites. Digital Health, 5, 2055207619890473â€“2055207619890473. https://doi.org/10.1177/2055207619890473	Journal Article	Aims to explore one facet of â€˜morbid curiosityâ€™, of 'social actorsâ€™ curiosities around the disposal of limbs after amputation and seeks to understand how this topic is addressed within online public question and answer (Q&A) spaces by examining the questions and answers around the disposal of amputates on online Q&A message board sites.	How is disposal in the context of amputation discussed in public fora?	In the methods	The observation of social phenomena through online settings	Kozinets literature	"highly useful method and, for this study, provides a valuable fit between research topic, question and method"	Passive	Reddit, Quora, Yahoo Answers	3	discussion threads/posts	1	25 posts from five threads on Quora and 304 posts from the five threads on Reddit, giving a total of 329 posts within the dataset.	inductive constructionist approach to the thematic analysis was taken following the approach detailed by Braun and Clarke	not reported	No	N/A	Unclear	Physical disabilities	Not reported	Experience	Condition/disease	Injuries, accidents, wounds	Amputation (unspecified)	N/A	N/A	Not Reported	No	Not reported	Yes	The use of such online material within research follows the now established principles for internet-mediated research and was guided by the ethics principles for such research	Not reported	Other: Not reported
3	4699	Gheorghe 2012	Investigating Romanian healthcare consumer behaviour in online communities: Qualitative research on negative eWOM	Stacey Munnelly	Gheorghe, I.-R., & Liao, M.-N. (2012). Investigating Romanian Healthcare Consumer Behaviour in Online Communities: Qualitative Research on Negative eWOM. Procedia, Social and Behavioral Sciences, 62, 268â€“274. https://doi.org/10.1016/j.sbspro.2012.09.043	Journal Article	Aim= To examine the content of the messages Romanian women who are active in an online gynaecological community forum post, from different perspectives such as the type of support messages, the reasons they post messages and the emotions attached to the messages. Objectives= shed light on online Romanian health consumer behaviour, and particularly on the emotional aspect of language use in online…	#NAME?	In the abstract	Netnography usually offers details about symbolism, meanings and consumption patterns of online communities	Kozinets literature	Not provided	Passive	An online Romanian community forum about gynaecological doctors.	One	The forum consists of names of doctors, and these are ordered alphabetically. To compare the discussion subjects and keep the project within a manageable scope, postings related to gynaecological doctors with surnames beginning with the letters A,B and C from Bucharest were analysed.	One- textual posts	1,362 public postings.	Content analysis was applied to the messages posted on the forums	Not specified	Yes	Bucharest	Patient	Other: Pregnant women	Not specified	Experience; Opinion	Other: Pregnancy			Maternity services	N/A	Not Reported			No		Not reported
	4699	Gheorghe 2012	Investigating Romanian healthcare consumer behaviour in online communities: Qualitative research on negative eWOM	Imogen Forsythe	Iuliana-Raluca Gheorghe, Mei-Na Liao, Investigating Romanian Healthcare Consumer Behaviour in Online Communities: Qualitative Research on Negative eWOM, Procedia - Social and Behavioral Sciences, Volume 62,2012,Pages 268-274, ISSN 1877-0428	Journal Article	The aim of the research is to examine the content of the messages they post, from different perspectives such as the type of support messages, the reasons they post messages and the emotions attached to the messages.	What are the most frequent types of support messages posted on the Romanian online healthcare forum? What are the reasons that led to these messages being posted? What are the emotions behind/within the messages posted?	In the abstract; In the methods	Not reported	Kozinets literature	Netnography usually offers details about symbolism, meanings and consumption patterns of online communities.		online Romanian community about gynaecological doctors	1	posted messages	1	1,362 messages	contextual analysis	not reported	Yes	Romania	Patient	Other: Pregnant women	Not reported	Experience	Healthcare delivery	Fertility, pregnancy, childbirth		Maternity services	N/A	Not Reported	No	not reported	No	not reported	Not reported
	4699	Gheorghe 2012	Investigating Romanian healthcare consumer behaviour in online communities: Qualitative research on negative eWOM	Consensus	Gheorghe, I.-R., & Liao, M.-N. (2012). Investigating Romanian Healthcare Consumer Behaviour in Online Communities: Qualitative Research on Negative eWOM. Procedia, Social and Behavioral Sciences, 62, 268â€“274. https://doi.org/10.1016/j.sbspro.2012.09.043	Journal Article	Aim= To examine the content of the messages Romanian women who are active in an online gynaecological community forum post, from different perspectives such as the type of support messages, the reasons they post messages and the emotions attached to the messages. Objectives= shed light on online Romanian health consumer behaviour, and particularly on the emotional aspect of language use in online…	#NAME?	In the abstract	Netnography usually offers details about symbolism, meanings and consumption patterns of online communities	Kozinets literature	Not provided	Passive	An online Romanian community forum about gynaecological doctors.	1	posted messages	One- textual posts	1,362 messages	Content analysis was applied to the messages posted on the forums	not reported	Yes	Romania	Patient	Other: Pregnant women	Not reported	Experience; Opinion	Other: Pregnancy	Fertility, pregnancy, childbirth		Maternity services	N/A	Not Reported	No	not reported	No	not reported	Not reported
4	4698	Prakash 2020	Intelligent Conversational Agents in Mental Healthcare Services: A Thematic Analysis of User Perceptions	Beth Green	Prakash A, Das S. Intelligent Conversational Agents in Mental Healthcare Services: A Thematic Analysis of User Perceptions. Pacific Asia Journal of the Association for Information Systems. 2020;12:1-34. Available from: https://doi.org/10.17705/1thci.12201.	Journal Article	this study aims to understand the factors influencing the adoption and use of Intelligent CAs in mental healthcare by examining the perceptions of actual users.	What are the factors influencing consumerâ€™s adoption and use of automated conversational agents providing mental healthcare services?	In the abstract; In the methods	NR	Kozinets literature	Netnographic method (Kozinets, 2002) of data collection is more naturalistic and unobtrusive (avoids researcher â€“ subject interaction bias) compared to interviews or focus group discussions and provides access to extensive data in a much easier and inexpensive way (Wang et al., 2017). These advantages make it the most appropriate choice in this context of mental healthcare CAs where identifying…	Unclear	Woebot and Wysa	2	reviews	1	1826	thematic analysis	NR	No		Patient		NR	Experience; Opinion	Healthcare delivery	Mental health, behavioural and neurodevelopmental		Digital health	N/A	Not Reported			No		Not reported
	4698	Prakash 2020	Intelligent Conversational Agents in Mental Healthcare Services: A Thematic Analysis of User Perceptions	Imogen Forsythe	Prakash, A.V., & Das, S. (2020). Intelligent Conversational Agents in Mental Healthcare Services: A Thematic Analysis of User Perceptions. Pac. Asia J. Assoc. Inf. Syst., 12, 1.	Journal Article	The purpose of this research is to explore user perceptions and develop a theoretical model that will provide a basis to examine the acceptance of automated CA for mental healthcare support.	What are the factors influencing consumerâ€™s adoption and use of automated conversational agents providing mental healthcare services?	In the abstract; In the methods	No definition provided	Kozinets literature	Netnographic method (Kozinets, 2002) of data collection is more naturalistic and unobtrusive (avoids researcher â€“ subject interaction bias) compared to interviews or focus group discussions and provides access to extensive data in a much easier and inexpensive way (Wang et al., 2017). These advantages make it the most appropriate choice in this context of mental healthcare CAs where identifying…		Wysa and Woebot	2	publicly available reviews	1	1826 reviews	thematic analysis	not reported	No	N/A	Patient	Socio-economic status	not reported	Experience	Healthcare delivery	Mental health, behavioural and neurodevelopmental	not reported	Digital health; Mental health services	N/A	Not Reported	No	N/A	No	N/A	Not reported
	4698	Prakash 2020	Intelligent Conversational Agents in Mental Healthcare Services: A Thematic Analysis of User Perceptions	Consensus	Prakash A, Das S. Intelligent Conversational Agents in Mental Healthcare Services: A Thematic Analysis of User Perceptions. Pacific Asia Journal of the Association for Information Systems. 2020;12:1-34. Available from: https://doi.org/10.17705/1thci.12201.	Journal Article	this study aims to understand the factors influencing the adoption and use of Intelligent CAs in mental healthcare by examining the perceptions of actual users.	What are the factors influencing consumerâ€™s adoption and use of automated conversational agents providing mental healthcare services?	In the abstract; In the methods	Not reported	Kozinets literature	Netnographic method (Kozinets, 2002) of data collection is more naturalistic and unobtrusive (avoids researcher â€“ subject interaction bias) compared to interviews or focus group discussions and provides access to extensive data in a much easier and inexpensive way (Wang et al., 2017). These advantages make it the most appropriate choice in this context of mental healthcare CAs where identifying…	Unclear	Wysa and Woebot	2	reviews	1	1826 reviews	thematic analysis	not reported	No	N/A	Patient	Socio-economic status	not reported	Experience; Opinion	Healthcare delivery	Mental health, behavioural and neurodevelopmental	not reported	Digital health; Mental health services	N/A	Not Reported	No	N/A	No	N/A	Not reported
5	4697	Grothaus 2023	#infertility: how patients can benefit from the public discussion of conversational taboos on social media	Beth Green	Grothaus J, KÃ¶cher S, KÃ¶cher S, Dieterle S. #infertility: how patients can benefit from the public discussion of conversational taboos on social media. Journal of Services Marketing. 2023;37. Available from: https://doi.org/10.1108/JSM-05-2022-0160.	Journal Article	This study aims to investigate how the open discussion of infertility-related topics on public social media platforms contributes to the well-being of individuals affected by infertility.	How does the public discussion of infertility-related topics on social media contribute to the well-being of infertility patients?	In the abstract; In the methods	"participant-observational research based in online fieldworkâ€ aimed at arriving at an â€œethnographic understanding and representation of a cultural or communal phenomenon"	Kozinets literature	This method is particularly well-suited for sensitive topics, as researchers are able to observe subjects unobtrusively without risking biased behavior because of the researchersâ€™ presence	Passive	Youtube	1 (youtube) / 5 (channels)	videos and comments	2	69 videos, 43214 comments	grouped similar codes into categories and developed an initial list of categories and sub-categories. With on-going analysis, the categories were regularly revised and redefined	5 vloggers, commenters unclear	No		Patient; Public		NR	Experience	Healthcare delivery	Fertility, pregnancy, childbirth	Infertility			Reported (not sought)	No		Yes	To avoid ethical concerns, we informed all five vloggers via email that their infertility-related videos were part of a netnographic study and gave them the opportunity to dissent. We anonymized the account names of the remaining two vloggers who did not respond to our request to protect their privacy. Comments from followers were all anonymized.	Yes	Content creators
	4697	Grothaus 2023	#infertility: how patients can benefit from the public discussion of conversational taboos on social media	Imogen Forsythe	Grothaus, J., KÃ¶cher, S., KÃ¶cher, S. and Dieterle, S. (2023), "#infertility: how patients can benefit from the public discussion of conversational taboos on social media", Journal of Services Marketing, Vol. 37 No. 7, pp. 944-956	Journal Article	This study aims to investigate how the open discussion of infertility-related topics on public social media platforms contributes to the well-being of individuals affected by infertility	not reported	In the abstract; In the methods	â€œparticipant-observational research based in online fieldworkâ€ aimed at arriving at an â€œethnographic understanding and representation of a cultural or communal phenomenonâ€	Kozinets literature	This method is particularly well-suited for sensitive topics, as researchers are able to observe subjects unobtrusively without risking biased behavior because of the researchersâ€™ presence	Passive	youtube	1	videos and comments	2	69 videos and 40,000 user comments	thematic analysis	not reported	No	not reported	Patient		not reported	Experience; Opinion	Condition/disease	Fertility, pregnancy, childbirth	infertility	Maternity services	N/A	Not Reported	No	not reported	Yes	data anonymised where there was not consent	Yes	Content creators
	4697	Grothaus 2023	#infertility: how patients can benefit from the public discussion of conversational taboos on social media	Consensus	Grothaus, J., KÃ¶cher, S., KÃ¶cher, S. and Dieterle, S. (2023), "#infertility: how patients can benefit from the public discussion of conversational taboos on social media", Journal of Services Marketing, Vol. 37 No. 7, pp. 944-956	Journal Article	This study aims to investigate how the open discussion of infertility-related topics on public social media platforms contributes to the well-being of individuals affected by infertility	How does the public discussion of infertility-related topics on social media contribute to the well-being of infertility patients?	In the abstract; In the methods	â€œparticipant-observational research based in online fieldworkâ€ aimed at arriving at an â€œethnographic understanding and representation of a cultural or communal phenomenonâ€	Kozinets literature	This method is particularly well-suited for sensitive topics, as researchers are able to observe subjects unobtrusively without risking biased behavior because of the researchersâ€™ presence	Passive	youtube	1	videos and comments	2	69 videos and 40,000 user comments	thematic analysis	not reported	No	not reported	Patient		not reported	Experience; Opinion	Condition/disease	Fertility, pregnancy, childbirth	infertility	Maternity services	N/A	Not Reported	No	not reported	Yes	To avoid ethical concerns, we informed all five vloggers via email that their infertility-related videos were part of a netnographic study and gave them the opportunity to dissent. We anonymized the account names of the remaining two vloggers who did not respond to our request to protect their privacy. Comments from followers were all anonymized.	Yes	Content creators
6	4696	Baptista 2021	Examining social capital and online social support links: a study in online health communities facing treatment uncertainty	Amany Sadat	Baptista, N., Pinho, J. C., & Alves, H. (2020). Examining social capital and online social support links: a study in online health communities facing treatment uncertainty. International Review on Public and Nonprofit Marketing, 18(1), 57-94. https://doi.org/10.1007/s12208-020-00263-2	Journal Article	Aims to generate knowledge on how online health communities (OHCs) can serve as platforms of social support for groups of individuals that are subject to treatment uncertainty.	RQ1: How does the structural dimension of social capital, reflected in the patterns of connections between users, influence the conditions for social support exchange in these OHCs where users face treatment uncertainty? RQ2: How does the relational dimension of social capital, expressed by reciprocity, trusting relationships, groupsâ€™ norms, obligations and social identification, influence the …	In the abstract; In the methods	Netnography permits a deep exploration of complex social interactions by analyzing peopleâ€™s online discourses and practices . This method is inherently flexible, naturally exploratory, less expensive and less time-consuming than traditional ethnography enquiry, allowing researchers to study human behavior in a natural environment in an unobtrusive or more participative manner.	Kozinets literature; Other: Brennan et al. 2015	To examine social support interactions in two distinct OHCs where users face considerable treatment uncertainty. Given the sensitive nature of the topic and particularly its online suitability, netnography was considered an appropriate method for this research project.	Active	Online forums : The 'VAPE' forum and 'HRT' forum, Facebook and Twitter	4			11.726	content and thematic analysis	1572	No		Unclear	Unclear		Experience		N/A		N/A	N/A	Not Reported	No		Yes	The ethical procedures included: i) disclosing the researchersâ€™ presence, affiliations, and research objectives to the OHCs and its participants; ii) securing the confidentiality and anonymity of all participants, by using pseudonyms instead of forumâ€™s nicknames and not disclosing the name of the OHCs iii) searching and incorporating feedback from members of the OHCs being researched, through…	No
	4696	Baptista 2021	Examining social capital and online social support links: a study in online health communities facing treatment uncertainty	Imogen Forsythe	Baptista, N., Pinho, J.C. & Alves, H. Examining social capital and online social support links: a study in online health communities facing treatment uncertainty. Int Rev Public Nonprofit Mark 18, 57â€“94 (2021). https://doi.org/10.1007/s12208-020-00263-2	Journal Article	The objective of the present study is to generate knowledge on how OHCs are serving as platforms of social support for groups of individuals that are subject to treatment uncertainty. More specifically, we aim to investigate participant behavior and understand how structural,cognitive and relational social capital affect support interactive relationships within the OHCs	How does the structural dimension of social capital, reflected in the patterns of connections between users, influence the conditions for social support exchange in these OHCs where users face treatment uncertainty? RQ2: How does the relational dimension of social capital, expressed by reciprocity, trusting relationships, groupsâ€™ norms, obligations and social identification, influence the condi…	In the abstract; In the methods	netnography permits a deep exploration of complex social interactions by analyzing people's online discourses and practices	Kozinets literature	method is inherently flexible, naturally exploratory, less expensive and less time-consuming than traditional ethnography enquiry, allowing researchers to study human behavior in a natural environment in an unobtrusive or more participative manner. Given the sensitive nature of the topic and particularly its online suitability, netnography was considered an appropriate method for this research	Active	online forums, facebook and twitter channels	4	text conversations	1	11726	content and thematic analysis. Nvivo, the qualitative data analysis software, was used to code the retrieved data consisting of online conversations	1572	No		Patient; Public	Unclear	NR	Experience; Opinion	Condition/disease; Healthcare delivery	N/A			Other: not specified	Not Reported	No		Yes	The ethical procedures included: i) disclosing the researchersâ€™ presence, affiliations, and research objectives to the OHCs and its participants; ii) securing the confidentiality and anonymity of all participants, by using pseudonyms instead of forumâ€™s nicknames and not disclosing the name of the OHCs iii) searching and incorporating feedback from members of the OHCs being researched, through…	No
	4696	Baptista 2021	Examining social capital and online social support links: a study in online health communities facing treatment uncertainty	Consensus	Baptista, N., Pinho, J. C., & Alves, H. (2020). Examining social capital and online social support links: a study in online health communities facing treatment uncertainty. International Review on Public and Nonprofit Marketing, 18(1), 57-94. https://doi.org/10.1007/s12208-020-00263-2	Journal Article	The objective of the present study is to generate knowledge on how OHCs are serving as platforms of social support for groups of individuals that are subject to treatment uncertainty. More specifically, we aim to investigate participant behavior and understand how structural,cognitive and relational social capital affect support interactive relationships within the OHCs	How does the structural dimension of social capital, reflected in the patterns of connections between users, influence the conditions for social support exchange in these OHCs where users face treatment uncertainty? RQ2: How does the relational dimension of social capital, expressed by reciprocity, trusting relationships, groupsâ€™ norms, obligations and social identification, influence the condi…	In the abstract; In the methods	netnography permits a deep exploration of complex social interactions by analyzing people's online discourses and practices	Kozinets literature	method is inherently flexible, naturally exploratory, less expensive and less time-consuming than traditional ethnography enquiry, allowing researchers to study human behavior in a natural environment in an unobtrusive or more participative manner. Given the sensitive nature of the topic and particularly its online suitability, netnography was considered an appropriate method for this research	Active	online forums, facebook and twitter channels	4	text conversations	1	11726	content and thematic analysis. Nvivo, the qualitative data analysis software, was used to code the retrieved data consisting of online conversations	1572	No		Patient; Public	Unclear	NR	Experience; Opinion	Condition/disease; Healthcare delivery	N/A			Other: not specified	Not Reported	No		Yes	The ethical procedures included: i) disclosing the researchersâ€™ presence, affiliations, and research objectives to the OHCs and its participants; ii) securing the confidentiality and anonymity of all participants, by using pseudonyms instead of forumâ€™s nicknames and not disclosing the name of the OHCs iii) searching and incorporating feedback from members of the OHCs being researched, through…	No
7	4695	Hanna 2016	Emoting infertility online: A qualitative analysis of men's forum posts	Beth Green	Hanna E, Gough B. Emoting infertility online: A qualitative analysis of men's forum posts. Health (London). 2016;20(4):363-82. Available from: https://doi.org/10.1177/1363459316649765.	Journal Article	examines the online emoting of men in relation to infertility via forum posts from a men-only infertility discussion board	how do men emote infertility online	In the methods	NR	Kozinets literature	Netnographyâ€™ is seen as an unobtrusive approach and one which allows a â€˜window into naturally occurring behaviours	Unclear	Online forum	1	threads	1	13 threads, 415 posts	thematic analysis	20	Yes	UK	Patient		NR	Experience	Condition/disease	Fertility, pregnancy, childbirth	Infertility	N/A	N/A	Reported (sought and obtained)			Yes	Learned society guidance2 was utilised3 to frame the ethical considerations of this piece of work, and local University ethics approval for the research was obtained prior to its commencement. Therefore, the usernames of the posters and any other identifying information have been removed and anonymised within the research	No
	4695	Hanna 2016	Emoting infertility online: A qualitative analysis of men's forum posts	Imogen Forsythe	Hanna E, Gough B. Emoting infertility online: A qualitative analysis of men's forum posts. Health (London). 2016;20(4):363-382.	Journal Article	understand how men experience infertility and the emotional impact on them	â€˜how do men emote infertility online?â€™	In the methods	Not reported	Kozinets literature	It shares the flexibility and rich insight with the enthnographic approaches it draws from methodologically, which dovetails with the desire for this piece of work to enable in-depth insights into an area which is often overlooked, omitted or inaccessible in our wider social understandings of infertility and reproduction.	Passive	Not reported - forums and online discussion boards unspecified	Not reported	discussion threads	1	415 posts	thematic analysis	20	Yes	UK	Patient	Unclear	Not reported	Experience	Condition/disease	Fertility, pregnancy, childbirth	Male infertility	N/A	N/A	Reported (sought and obtained)	No	N/A	Yes	The ethics of this research follow the now established precedents for this type of work using open-source online data	Not reported	Other: not reported
	4695	Hanna 2016	Emoting infertility online: A qualitative analysis of men's forum posts	Consensus	Hanna E, Gough B. Emoting infertility online: A qualitative analysis of men's forum posts. Health (London). 2016;20(4):363-82. Available from: https://doi.org/10.1177/1363459316649765.	Journal Article	examines the online emoting of men in relation to infertility via forum posts from a men-only infertility discussion board	â€˜how do men emote infertility online?â€™	In the methods	NR	Kozinets literature	It shares the flexibility and rich insight with the enthnographic approaches it draws from methodologically, which dovetails with the desire for this piece of work to enable in-depth insights into an area which is often overlooked, omitted or inaccessible in our wider social understandings of infertility and reproduction.	Passive	Not reported - forums and online discussion boards unspecified	Not reported	discussion threads	1	415 posts	thematic analysis	20	Yes	UK	Patient	Unclear		Experience	Condition/disease	Fertility, pregnancy, childbirth	Male infertility	N/A	N/A	Reported (sought and obtained)	No	N/A	Yes	Learned society guidance2 was utilised3 to frame the ethical considerations of this piece of work, and local University ethics approval for the research was obtained prior to its commencement. Therefore, the usernames of the posters and any other identifying information have been removed and anonymised within the research	Not reported	Other: not reported
8	4694	Sadovykh 2015	Decision Making and Support in Healthcare Online Social Networks	Beth Green	Sadovykh V, Sundaram D. Decision making and support in healthcare online social networks. In: 2015 IEEE/ACM International Conference on Advances in Social Networks Analysis and Mining (ASONAM); 2015 25-28 Aug. 2015; 2015. pp. 1048-52.	Conference Paper	(a) understand and ascertain whether an OSN can support and empower users in their DM process (b) determine what decision-making phases are supported by OSNs, and (c) explore the structure and sequence of decision making assisted by the use of an OSN and (d) propose practical guidelines for the design of OSNs that support blended decision-making processes that capitalise on the wisdom of crowds.	â€¢ How does online social networking support the decision -making process? â€¢ How can online social networking support decision making? â€¢ What are the existing types of Online Healthcare Social Networks? â€¢ How do online healthcare networks support our decision -making process? â€¢ To what extent does this network support the decision making of different stakeholders? â€¢ What are the types …	In the abstract; In the methods	Netnography is a new qualitative research methodology that adopts ethnographic research techniques to study cultures and communities that are emerging through computer-mediated communication	Kozinets literature	Compared to the other methods it is less time-consuming, potentially less obtrusive, and less costly	Unclear	NR	NR	NR	NR	NR	NR	NR	No		Patient	Unclear	NR	Experience	Healthcare delivery	N/A		N/A	N/A	Not Reported			No		Not reported
	4694	Sadovykh 2015	Decision Making and Support in Healthcare Online Social Networks	Imogen Forsythe	V. Sadovykh and D. Sundaram, "Decision making and support in healthcare online social networks," 2015 IEEE/ACM International Conference on Advances in Social Networks Analysis and Mining (ASONAM), Paris, France, 2015	Conference Paper	This study aims not only to observe online communities and discover their potential future, but also to concurrently investigate the DM process and phases that are present in an online environment.	How does online social networking support the decision - making process? How can online social networking support decision making? What are the existing types of Online Healthcare Social Networks? How do online healthcare networks support our decision - making process? To what extent does this network support the decision making of different stakeholders? What are the types of decision-making pro…	In the abstract; In the methods	Netnography is a new qualitative research methodology that adopts ethnographic research techniques to study cultures and communities that are emerging through computer-mediated communication	Kozinets literature	Compared to the other methods it is less time-consuming, potentially less obtrusive, and less costly.	Passive	Healthcare-orientated Online Social Networks (such as patientslikeme)	not reported	not reported	not reported	not reported	not reported	not reported	No	not reported	Patient	Unclear	not reported	Experience; Opinion	Healthcare delivery	N/A		N/A	N/A	Not Reported	No	N/A	No	N/A	Not reported
	4694	Sadovykh 2015	Decision Making and Support in Healthcare Online Social Networks	Consensus	V. Sadovykh and D. Sundaram, "Decision making and support in healthcare online social networks," 2015 IEEE/ACM International Conference on Advances in Social Networks Analysis and Mining (ASONAM), Paris, France, 2015	Conference Paper	(a) understand and ascertain whether an OSN can support and empower users in their DM process (b) determine what decision-making phases are supported by OSNs, and (c) explore the structure and sequence of decision making assisted by the use of an OSN and (d) propose practical guidelines for the design of OSNs that support blended decision-making processes that capitalise on the wisdom of crowds.	â€¢ How does online social networking support the decision -making process? â€¢ How can online social networking support decision making? â€¢ What are the existing types of Online Healthcare Social Networks? â€¢ How do online healthcare networks support our decision -making process? â€¢ To what extent does this network support the decision making of different stakeholders? â€¢ What are the types …	In the abstract; In the methods	Netnography is a new qualitative research methodology that adopts ethnographic research techniques to study cultures and communities that are emerging through computer-mediated communication	Kozinets literature	Compared to the other methods it is less time-consuming, potentially less obtrusive, and less costly.	Unclear	Healthcare-orientated Online Social Networks (such as patientslikeme)	not reported	not reported	not reported	not reported	not reported	not reported	No	not reported	Patient	Unclear	not reported	Experience; Opinion	Healthcare delivery	N/A		N/A	N/A	Not Reported	No	N/A	No	N/A	Not reported
9	4692	JacekJarosÅ‚aw 2021	Self â€“ Regard of Individuals with Autism â€“ How People from the Autism Spectrum Perceive Autism. A Netnographic Research	Imogen Forsythe	BÅ‚eszyÅ„ski, J.J. Self â€“ Regard of Individuals with Autism â€“ How People from the Autism Spectrum Perceive Autism. A Netnographic Research. Integr. psych. behav. 55, 665â€“681 (2021).	Journal Article	The aim of the research was to analyse the refection of ASD individuals on their condition	not reported	In the title; In the abstract; In the methods	not reported		The primary reason for using the netnographic method was the opportunity it creates in reaching this part of the population more effectively.	Active	closed online forums for people with ASD	not reported	interview responses	not reported	not reported	thematic analysis	168	No		Patient	Learning disabilities	not reported	Experience	Condition/disease	Mental health, behavioural and neurodevelopmental	Autism Spectrum Disorder	N/A	N/A	Not Reported	No	N/A	Yes	All procedures performed in studies involving human participants were in accordance with the ethical standards of the institutional and/or the national research committee and in accordance with the 1964 Helsinki declaration and its later amendments or comparable ethical standards	Not reported
	4692	JacekJarosÅ‚aw 2021	Self â€“ Regard of Individuals with Autism â€“ How People from the Autism Spectrum Perceive Autism. A Netnographic Research	Georgette Eaton	Bleszynski, J. J. (2021). Self â€“ Regard of Individuals with Autism â€“ How People from the Autism Spectrum Perceive Autism. A Netnographic Research. Integrative Physiological and Behavioral Science, 55(3), 665â€“681. https://doi.org/10.1007/s12124-021-09601-3	Journal Article	No reported	No reported	In the title	Not given		A change in the approach to investigating the perceptions of a person with ASD refects the need to keep pace with the continuously developing understanding of this disorder.	Unclear	No reported	No reported	No reported	No reported	No reported	No reported	168	No		Unclear	Learning disabilities		Experience	Condition/disease	Mental health, behavioural and neurodevelopmental			Communities	Not Reported	No		Yes		Not reported
	4692	JacekJarosÅ‚aw 2021	Self â€“ Regard of Individuals with Autism â€“ How People from the Autism Spectrum Perceive Autism. A Netnographic Research	Consensus	Bleszynski, J. J. (2021). Self â€“ Regard of Individuals with Autism â€“ How People from the Autism Spectrum Perceive Autism. A Netnographic Research. Integrative Physiological and Behavioral Science, 55(3), 665â€“681. https://doi.org/10.1007/s12124-021-09601-3	Journal Article	The aim of the research was to analyse the refection of ASD individuals on their condition	No reported	In the title	not reported		A change in the approach to investigating the perceptions of a person with ASD refects the need to keep pace with the continuously developing understanding of this disorder.	Unclear	No reported	No reported	No reported	No reported	No reported	No reported	168	No		Patient	Learning disabilities		Experience	Condition/disease	Mental health, behavioural and neurodevelopmental	Autism Spectrum Disorder		Communities	Not Reported	No		Yes	All procedures performed in studies involving human participants were in accordance with the ethical standards of the institutional and/or the national research committee and in accordance with the 1964 Helsinki declaration and its later amendments or comparable ethical standards	Not reported
10	4691	Judith 2021	Health-Related Decision-Making of People with Thyroid Disease	Stacey Munnelly	Judith SchossbÃ¶ck. (2021). Health-Related Decision-Making of People with Thyroid Disease. European Journal of Health Communication, 2(2). https://doi.org/10.47368/ejhc.2021.202	Journal Article	This study aims to offer a socio-political perspective to the study of online health-seeking behaviour.	RQ1: How do people with thyroid disease who are active on social media make health-related decisions? What strategic themes of decision-making can be derived? RQ2: What is the role of connective action in the health-related decision-making of people with thyroid disease who are active on social media? RQ3: What is the role of politicisation in the health-related decision-making of people with thy…	In the abstract	Netnography is an ethnographic research tool that applies traditional techniques of cultural anthropology to online environments and is suitable for the examination of network culture.	Kozinets literature	This method is appropriate for the study of cultures in online environments and offers the opportunity to create data on otherwise less openly accessible aspects. Such data is often sensitive, and some patients are rather critical towards representatives of medical authority. Investigating these cultures thus demands immersion in the field to gain trust, providing researchers a chance to access u…	Active	Facebook, Twitter, Whatsapp, Skype and Discord	Two (Facebook/Twitter). Whatsapp, Skype and Discord were used as tools to conduct interviews (data collection)	Observations of a variety of actors in Facebook and Twitter- Field notes, screenshots and textual and visual data were collected. A pre-study of interviews was conducted with activists and advocates who answered the call for interviewees on the sites and newsletters. Followed by in-depth qualitative interviews with people with thyroid disease via WhatsApp, Facebook Messenger, Skype or Discord. Pa…	Three (1. Observations- text/screenshots/visual data, 2. Interviews, 3. hashtags)	Number of observation data not reported A pre-study of 17 interviews 33 in-depth interviews	Coding was done with the data analysis software MAXQDA 2018 following a deductive approach (drawing on health activism and illness identities), followed by an inductive one, aimed at deriving strategic themes and emerging practices.	17 activist interviewees 33 interviewees who were people with thyroid disease	No		Patient	Unclear	20-70	Experience; Opinion	Condition/disease	Diabetes, metabolic and endocrine	Thyroid disease (hypothyroidism, hyperthyroidism and thyroid cancer)	N/A	N/A	Reported (sought and obtained)			Yes	Participatory netnography demands full transparency about the researcherâ€™s identity, which was achieved through the entrÃ©e, a personal blog and the use of transparent account name. The research stages were supported by a WordPress blog (Connective Health Action) used to present the research background, information on consent, researcher persona and content updates. Accounts on social media, na…	Yes	Other: Interviewees
	4691	Judith 2021	Health-Related Decision-Making of People with Thyroid Disease	Imogen Forsythe	Schossboeck, Judith. (2021). Health-Related Decision-Making of People with Thyroid Disease: The Role of Connective Action and Politicisation of Illness Identities. European Journal of Health Communication. 2. 21-43.	Journal Article	This study aims to offer a socio-political perspective to the study of online health-seeking behaviour	How do people with thyroid disease who are active on social media make health-related decisions? What strategic themes of decision-making can be derived? What is the role of connective action in the health-related decision-making of people with thyroid disease who are active on social media? What is the role of politicisation in the health-related decision-making of people with thyroid disease wh…	In the abstract; In the methods	Netnography is an ethnographic research tool that applies traditional techniques of cultural anthropology to online environments and is suitable for the examination of network culture	Kozinets literature	not reported	Active	twitter and facebook	2	textual and visual data	not reported	not reported	not reported	33	No	not reported	Patient; Other: activists	Other: not reported	Not reported	Experience	Condition/disease	Diabetes, metabolic and endocrine	thyroid disease	N/A	N/A	Reported (sought and obtained)	No	N/A	No	Not reported	Yes	Content creators
	4691	Judith 2021	Health-Related Decision-Making of People with Thyroid Disease	Consensus	Schossboeck, Judith. (2021). Health-Related Decision-Making of People with Thyroid Disease: The Role of Connective Action and Politicisation of Illness Identities. European Journal of Health Communication. 2. 21-43.	Journal Article	This study aims to offer a socio-political perspective to the study of online health-seeking behaviour.	RQ1: How do people with thyroid disease who are active on social media make health-related decisions? What strategic themes of decision-making can be derived? RQ2: What is the role of connective action in the health-related decision-making of people with thyroid disease who are active on social media? RQ3: What is the role of politicisation in the health-related decision-making of people with thy…	In the abstract; In the methods	Netnography is an ethnographic research tool that applies traditional techniques of cultural anthropology to online environments and is suitable for the examination of network culture	Kozinets literature	This method is appropriate for the study of cultures in online environments and offers the opportunity to create data on otherwise less openly accessible aspects. Such data is often sensitive, and some patients are rather critical towards representatives of medical authority. Investigating these cultures thus demands immersion in the field to gain trust, providing researchers a chance to access u…	Active	Facebook, Twitter, Whatsapp, Skype and Discord	Two (Facebook/Twitter). Whatsapp, Skype and Discord were used as tools to conduct interviews (data collection)	Observations of a variety of actors in Facebook and Twitter- Field notes, screenshots and textual and visual data were collected. A pre-study of interviews was conducted with activists and advocates who answered the call for interviewees on the sites and newsletters. Followed by in-depth qualitative interviews with people with thyroid disease via WhatsApp, Facebook Messenger, Skype or Discord. Pa…	Three (1. Observations- text/screenshots/visual data, 2. Interviews, 3. hashtags)	Number of observation data not reported A pre-study of 17 interviews 33 in-depth interviews	Coding was done with the data analysis software MAXQDA 2018 following a deductive approach (drawing on health activism and illness identities), followed by an inductive one, aimed at deriving strategic themes and emerging practices.	17 activist interviewees 33 interviewees who were people with thyroid disease	No	not reported	Patient	Unclear	20-70	Experience; Opinion	Condition/disease	Diabetes, metabolic and endocrine	Thyroid disease (hypothyroidism, hyperthyroidism and thyroid cancer)	N/A	N/A	Reported (sought and obtained)	No	N/A	Yes	Participatory netnography demands full transparency about the researcherâ€™s identity, which was achieved through the entrÃ©e, a personal blog and the use of transparent account name. The research stages were supported by a WordPress blog (Connective Health Action) used to present the research background, information on consent, researcher persona and content updates. Accounts on social media, na…	Yes	Other: Interviewees
11	4690	Hanks 2018	"Are You High?": Emotional Geographies of Everyday Life with Diabetes	Stacey Munnelly	Hanks, G. (2018). â€œAre You High?â€: Emotional Geographies of Everyday Life with Diabetes. ProQuest Dissertations & Theses.	Dissertation/Thesis	To shed light on socio-spatial, emotional, and embodied burdens that come with diabetes and diabetic complications, thereby eschewing former notions that diabetes is not that serious of an illness.	Overarching research question- How are spaces of liberation from embodied, emotional burdens of living with diabetes created and enacted in everyday life? What were the emotional and embodied burdens in everyday life that shaped diabetic lifeworlds before insulin and how did diabetic lifeworlds change after treatment with insulin? How do the embodiment of intersectional identities and use of medi…	In the methods	Netnography refers to ethnographic research conducted online	Kozinets literature	Allows for a different kind of data than face-to-face interviews because the interaction is mediated through technology and is asynchronous. The â€˜real-lifeâ€™ geographies of the participants are unlikely to intersect (unless participants choose to meet â€˜in real lifeâ€™ (IRL) outside the online community), which provides a higher level of inhibition in discussion	Passive	Reddit- r/diabetes an online community created as a space to share knowledge and experience about life with diabetes	One	Textual (descriptions, questions, narrative posts) from r/diabetes made by redditors on r/diabetes	not specified	not specified	Thematic coding and critical feminist discourse analysis	not specified	No		Patient; Public	Unclear	not specified	Experience; Opinion	Condition/disease	Diabetes, metabolic and endocrine	Diabetes	N/A	N/A	Reported (sought and obtained)			Yes	Pseudonyms were applied to conceal identities	Not reported
	4690	Hanks 2018	"Are You High?": Emotional Geographies of Everyday Life with Diabetes	Imogen Forsythe	Hanks, G. (2018). â€œAre You High?â€: Emotional geographies of everyday life with diabetes.	Dissertation/Thesis	aim to shed light on socio-spatial, emotional, and embodied burdens that come with diabetes and diabetic complications, thereby eschewing former notions that diabetes is not that serious of an illness	How are spaces of liberation from embodied, emotional burdens of living with diabetes created and enacted in everyday life?	In the methods	Netnography refers to ethnographic research conducted online	Kozinets literature	not reported	Unclear	reddit	1	discussion threads/posts	1	75	thematic analysis	not reported	No	N/A	Patient	Unclear	Not reported	Experience	Condition/disease	Diabetes, metabolic and endocrine	Diabetes	N/A	N/A	Reported (sought and obtained)	No	N/A	Yes	I do not provide any false information or a false identity, which I chose to do for both practical and ethical concerns	Not reported	Other: Not reported
	4690	Hanks 2018	"Are You High?": Emotional Geographies of Everyday Life with Diabetes	Consensus	Hanks, G. (2018). â€œAre You High?â€: Emotional geographies of everyday life with diabetes.	Dissertation/Thesis	To shed light on socio-spatial, emotional, and embodied burdens that come with diabetes and diabetic complications, thereby eschewing former notions that diabetes is not that serious of an illness.	Overarching research question- How are spaces of liberation from embodied, emotional burdens of living with diabetes created and enacted in everyday life? What were the emotional and embodied burdens in everyday life that shaped diabetic lifeworlds before insulin and how did diabetic lifeworlds change after treatment with insulin? How do the embodiment of intersectional identities and use of medi…	In the methods	Netnography refers to ethnographic research conducted online	Kozinets literature	Allows for a different kind of data than face-to-face interviews because the interaction is mediated through technology and is asynchronous. The â€˜real-lifeâ€™ geographies of the participants are unlikely to intersect (unless participants choose to meet â€˜in real lifeâ€™ (IRL) outside the online community), which provides a higher level of inhibition in discussion	Unclear	Reddit- r/diabetes an online community created as a space to share knowledge and experience about life with diabetes	1	discussion threads/posts	1	75	Thematic coding and critical feminist discourse analysis	not reported	No	N/A	Patient	Unclear	Not reported	Experience	Condition/disease	Diabetes, metabolic and endocrine	Diabetes	N/A	N/A	Reported (sought and obtained)	No	N/A	Yes	Pseudonyms were applied to conceal identities	Not reported	Other: Not reported
12	4689	Thomas 2017	Whose story is it anyway? Following everyday accounts of living with dementia on social media	Imogen Forsythe	Thomas B, Style, Penn State University Press, Volume 51, Number 3, 2017, pp. 357-373	Journal Article	To address specific issues of control raised by these narratives, both in terms of ownership and distribution of these stories, and in terms of the sense of self these accounts may provide.	not reported	In the title; In the abstract; In the methods	virtual ethnography, online ethnography and cyber-ethnography	Kozinets literature	Not reported	Active	twitter	1	tweets, youtube videos	2	3 case studies, 5700 tweets,	narrative analysis	3	No	not reported	Patient; Carer	Carers; Physical disabilities	not reported	Experience	Condition/disease	Neurological conditions	dementia	N/A	N/A	Reported (sought and obtained)	No	N/A	Yes	sources have been anonymised, verbatim quotes avoided Conscious in writing about these narratives that the ethical issues are not confined to the immediate present and affect not only the person with dementia but their families and friends	Not reported
	4689	Thomas 2017	Whose story is it anyway? Following everyday accounts of living with dementia on social media	Matthew Wynn	Thomas. (2017). Whose Story is it Anyway? Following Everyday Accounts of Living with Dementia on Social Media. In Style (Vol. 51, Issue 3, p. 357). The Pennsylvania State University Press. https://doi.org/10.5325/style.51.3.0357	Journal Article	'To address specific issues of control' in relation to 'accounts of living with dementia found on social media'	None stated	In the methods	Not clearly defined.	Kozinets literature	No comparative justification provided.	Active	Twitter	1	Twitter posts	Unclear	Unknown	Case study	Unclear	No		Patient	Older people		Experience	Condition/disease	Mental health, behavioural and neurodevelopmental		Mental health services	Home	Reported (sought and obtained)			Yes	Author anonymised sources and used pseudonyms, avoided verbatim quotations	Not reported
	4689	Thomas 2017	Whose story is it anyway? Following everyday accounts of living with dementia on social media	Consensus	Thomas. (2017). Whose Story is it Anyway? Following Everyday Accounts of Living with Dementia on Social Media. In Style (Vol. 51, Issue 3, p. 357). The Pennsylvania State University Press. https://doi.org/10.5325/style.51.3.0357	Journal Article	To address specific issues of control raised by these narratives, both in terms of ownership and distribution of these stories, and in terms of the sense of self these accounts may provide.	not reported	In the title; In the abstract; In the methods	virtual ethnography, online ethnography and cyber-ethnography	Kozinets literature	Not reported	Active	Twitter	1	tweets, youtube videos	2	3 case studies, 5700 tweets,	narrative analysis	3	No	not reported	Patient; Carer	Carers; Physical disabilities	not reported	Experience	Condition/disease	Neurological conditions	dementia	N/A	N/A	Reported (sought and obtained)	No	N/A	Yes	Author anonymised sources and used pseudonyms, avoided verbatim quotations	Not reported
13	4688	Fernandes 2018	Social networks and health practices: Influence of a diabetes online community on adherence to treatment	Beth Green	Fernandes LS, Calado C, Araujo CAS. Social networks and health practices: influence of a diabetes online community on adherence to treatment. Cien Saude Colet. 2018;23(10):3357-68. Available from: https://doi.org/10.1590/1413-812320182310.14122018.	Journal Article	This study aims to understand how online communities can contribute to increasing the adherence of chronic patients to the treatment prescribed by the physician in Brazil.	NR	In the abstract; In the methods	Netnography is characterized by (i) the majority analysis of public texts; (ii) a posteriori analysis, based on the communicationsâ€™ files saved in the virtual environment; (iii) observation of interactions between people â€“ and not of individuals separately; and (iv) analysis of a peculiar form of interaction that unfolds in the public space	Kozinets literature	NR	Unclear	Facebook	1	facebook posts	1	354	unclear	NR	Yes	Brazil	Patient		NR	Experience	Condition/disease; Healthcare delivery	Diabetes, metabolic and endocrine		N/A	Communities	Reported (not sought)	Yes	since the community selected in the study is an open group of Facebook and the content of the analyzed posts was publicly available from the authors, there would be no need to request authorization for the collection and direct citation of the data.	No		Not reported
	4688	Fernandes 2018	Social networks and health practices: Influence of a diabetes online community on adherence to treatment	Imogen Forsythe	Fernandes, Larissa de Siqueira et al. â€œSocial networks and health practices: influence of a diabetes online community on adherence to treatment.â€ â€œRedes sociais e prÃ¡ticas em saÃºde: influÃªncia de uma comunidade online de diabetes na adesÃ£o ao tratamento.â€ Ciencia & saude coletiva vol. 23,10 (2018): 3357-3368.	Journal Article	This study aims to understand how online health communities can influence adherence to the treatment of chronic patients in Brazil. identify the factors that affect adherence of patients with chronic diseases, especially people with diabetes, to the treatment prescribed by the physician understand what people with diabetes are seeking when engaging in an online health community identify the healt…	not reported	In the abstract; In the methods	Netnography is characterized by the majority analysis of public texts; a posteriori analysis, based on the communicationsâ€™ files saved in the virtual environment; observation of interactions between people â€“ and not of individuals separately; and analysis of a peculiar form of interaction that unfolds in the public space	Kozinets literature	Netnography was chosen in this study as a method of observing social practices in the online environment.	Passive	Facebook	1	posts, comments and likes	3	5262	thematic analysis	not reported	Yes	Brazil	Patient	Unclear	not reported	Experience; Opinion	Condition/disease	Diabetes, metabolic and endocrine	Diabetes	N/A	N/A	Reported (not sought)	No		No		No	Other: Not reported
	4688	Fernandes 2018	Social networks and health practices: Influence of a diabetes online community on adherence to treatment	Consensus	Fernandes, Larissa de Siqueira et al. â€œSocial networks and health practices: influence of a diabetes online community on adherence to treatment.â€ â€œRedes sociais e prÃ¡ticas em saÃºde: influÃªncia de uma comunidade online de diabetes na adesÃ£o ao tratamento.â€ Ciencia & saude coletiva vol. 23,10 (2018): 3357-3368.	Journal Article	This study aims to understand how online health communities can influence adherence to the treatment of chronic patients in Brazil. identify the factors that affect adherence of patients with chronic diseases, especially people with diabetes, to the treatment prescribed by the physician understand what people with diabetes are seeking when engaging in an online health community identify the healt…	not reported	In the abstract; In the methods	Netnography is characterized by the majority analysis of public texts; a posteriori analysis, based on the communicationsâ€™ files saved in the virtual environment; observation of interactions between people â€“ and not of individuals separately; and analysis of a peculiar form of interaction that unfolds in the public space	Kozinets literature	Netnography was chosen in this study as a method of observing social practices in the online environment.	Unclear	Facebook	1	posts, comments and likes	3	5262	thematic analysis	not reported	Yes	Brazil	Patient	Unclear	not reported	Experience; Opinion	Condition/disease	Diabetes, metabolic and endocrine	Diabetes	N/A	N/A	Reported (not sought)	Yes	since the community selected in the study is an open group of Facebook and the content of the analyzed posts was publicly available from the authors, there would be no need to request authorization for the collection and direct citation of the data.	No		Not reported	Other: Not reported
14	4687	Khalil 2024	Perspectives, experiences, and concerns with cyclical vomiting syndrome: Insights from online targeted-disease forums	Stacey Munnelly	Khalil, C., Almario, C. V., Dupuy, T., Arnold, C., Chen, Y. J., & Spiegel, B. M. R. (2024). Perspectives, experiences, and concerns with cyclical vomiting syndrome: Insights from online targetedâ€disease forums. Neurogastroenterology & Motility/Neurogastroenterology and Motility, 36(2), e14712-n/a. https://doi.org/10.1111/nmo.14712	Journal Article	This study aims to assess individuals' experiences, fears, and concerns associated with cyclical vomiting syndrome (CVS) and the impact of CVS on their daily lives.	Elucidate individuals' experiences with CVS and to gain an in-depth understanding of the impact that CVS has on their daily lives.	In the abstract	A qualitative research methodology that adapts ethnographic research techniques to the study of online communities.	Kozinets literature	Netnography is a particularly well-suited approach when dealing with sensitive topics and discussions that can be more difficult to study in person. Given the significant biopsychosocial burden associated with CVS, online health forums can be great sources of unfiltered information to learn about people's experiences and struggles with their condition, as they are able to anonymously discuss thei…	Passive	online health forums and Twitter	7	Relevant discussion about CVS.	1 threads/subthreads	750 posts	Both qualitative and quantitative analysis methods- Manual inductive thematic analysis. Latent Dirichlet allocation (LDA) topic model to explore themes within the full collection of eligible posts. This machine learning approach utilized the entire data set and explored potential themes or subthemes that might have been missed by human analysis.	Not specified	Yes	United States	Public	Unclear	Not specified	Opinion	Condition/disease	Neurological conditions	Cyclical vomiting syndrome	N/A	N/A	Reported (sought and obtained)			Yes	No identifiable information such as names, usernames, and IP addresses was extracted.	Not reported
	4687	Khalil 2024	Perspectives, experiences, and concerns with cyclical vomiting syndrome: Insights from online targeted-disease forums	Georgette Eaton	Khalil, C., Almario, C. V., Dupuy, T., Arnold, C., Chen, Y. J., & Spiegel, B. M. R. (2024). Perspectives, experiences, and concerns with cyclical vomiting syndrome: Insights from online targetedâ€disease forums. Neurogastroenterology and Motility, 36(2), e14712-n/a. https://doi.org/10.1111/nmo.14712	Journal Article	This study aims to assess individuals' experi-ences, fears, and concerns associated with CVS and the impact of CVS on their dailylive		In the abstract; In the methods	we conducted â€œsocial netnographyâ€ which is a qualitative researchmethodology that adapts ethnographic research techniques to thestudy of online communities	Kozinets literature	Given the signifi-cant biopsychosocial burden associated with CVS, online health fo-rums can be great sources of unfiltered information to learn aboutpeople's experiences and struggles with their condition, as they areable to anonymously discuss their symptoms and concerns withoutfeeling embarrassed or ashamed.	Passive	health forums discussing CVS	6	CVS	Text		inductive Thematic		Yes	United States on	Patient	Unclear		Experience	Condition/disease	Digestive tract		Patient and service user care	Communities	Reported (not sought)	Yes		No		No
	4687	Khalil 2024	Perspectives, experiences, and concerns with cyclical vomiting syndrome: Insights from online targeted-disease forums	Consensus	Khalil, C., Almario, C. V., Dupuy, T., Arnold, C., Chen, Y. J., & Spiegel, B. M. R. (2024). Perspectives, experiences, and concerns with cyclical vomiting syndrome: Insights from online targetedâ€disease forums. Neurogastroenterology and Motility, 36(2), e14712-n/a. https://doi.org/10.1111/nmo.14712	Journal Article	This study aims to assess individuals' experiences, fears, and concerns associated with cyclical vomiting syndrome (CVS) and the impact of CVS on their daily lives.	sought to elucidate individuals' experiences with CVS and to gain an in-depth understanding of the impact that CVS has on their daily lives	In the abstract	A qualitative research methodology that adapts ethnographic research techniques to the study of online communities.	Kozinets literature	Netnography is a particularly well-suited approach when dealing with sensitive topics and discussions that can be more difficult to study in person	Passive	online health forums and Twitter	7	forum posts and tweets	2	750 randomly selected CVS posts	Inductive thematic analysis and Quantitative analysis (unsupervised LDA topic modelling)	Not reported	Yes	United States	Patient	Unclear	Not reported	Experience; Opinion	Condition/disease	Digestive tract	Cyclical vomiting syndrome	N/A	N/A	Reported (sought and obtained)	Other: N/A	N/A	Yes	No identifiable information such as names, usernames, and IP addresses was extracted.	Not reported
15	4686	Khalil 2023	Patientsâ€™ Perspectives, Experiences, and Concerns With Perianal Fistulae: Insights From Online Targeted-Disease Forums	Beth Green	Khalil C, van Deen WK, Dupuy T, Syal G, Arnold C, Cazzetta SE, et al. Patientsâ€™ Perspectives, Experiences, and Concerns With Perianal Fistulae: Insights From Online Targeted-Disease Forums. Crohn's & Colitis 360. 2023;5(4). Available from: https://doi.org/10.1093/crocol/otad073.	Journal Article	to learn about patientsâ€™ perspectives, concerns, and experiences with CPF and their existing treatments	NR	In the abstract	Social media netnography is a research methodology that adapts ethnographic principles and methods for the study of free-range, nonexperimental communities created through computer-mediated social interaction.	Kozinets literature	NR	Unclear	Crohns disease online forums	10	posts	1	700	thematic analysis	NR	No		Patient			Experience	Condition/disease	Multiple long-term conditions	Crohn's disease	N/A	Other	Reported (not sought)	Yes	and it was deemed exempt from review, as it did not meet the definition of â€œhuman subject researchâ€ under the Department of Health and Human Services or U.S. Food and Drug Administration regulations	No		No
	4686	Khalil 2023	Patientsâ€™ Perspectives, Experiences, and Concerns With Perianal Fistulae: Insights From Online Targeted-Disease Forums	Matthew Wynn	Khalil, C., van Deen, W. K., Dupuy, T., Syal, G., Arnold, C., Cazzetta, S. E., Nazarey, P. P., Almario, C. V., & Spiegel, B. M. R. (2023). Patientsâ€™ Perspectives, Experiences, and Concerns With Perianal Fistulae: Insights From Online Targeted-Disease Forums. In Crohnâ€™s &amp; Colitis 360 (Vol. 5, Issue 4). Oxford University Press (OUP). https://doi.org/10.1093/crocol/otad073	Journal Article	To learn about patientsâ€™ perspectives, concerns, and experiences with CPF and their existing treatments	None stated	In the methods	'a research methodology that adapts ethnographic principles and methods for the study of free-range, nonexperimental communities created through computer-mediated social interaction.'	Kozinets literature	No comparative justification provided - some insight provided in discussion section: 'In our study, we examined nearly 120 000 posts made by people in free-range, nonexperimental settings, thereby allowing us to obtain a real-world assessment of the marked biopsychosocial impact of CPF. Moreover, we also examined the large corpus of posts using a LDA topic model which enabled us to quantify how o…	Active	Online forums	10	Forum posts	Unclear	119 986 posts	Thematic analysis, latent dirichlet allocation topic modelling	Unknown	No		Patient	Unclear	Unknown	Experience; Opinion	Condition/disease	Digestive tract; Injuries, accidents, wounds	Perianal fistulae	Surgical care	N/A	Reported (sought and obtained)			No	Study was considered exempt due to not being human subject research under the Department of Health and Human Services or U.S. Food and Drug Administration.	No
	4686	Khalil 2023	Patientsâ€™ Perspectives, Experiences, and Concerns With Perianal Fistulae: Insights From Online Targeted-Disease Forums	Consensus	Khalil C, van Deen WK, Dupuy T, Syal G, Arnold C, Cazzetta SE, et al. Patientsâ€™ Perspectives, Experiences, and Concerns With Perianal Fistulae: Insights From Online Targeted-Disease Forums. Crohn's & Colitis 360. 2023;5(4). Available from: https://doi.org/10.1093/crocol/otad073.	Journal Article	To learn about patientsâ€™ perspectives, concerns, and experiences with CPF and their existing treatments	Not reported	In the abstract	Social media netnography is a research methodology that adapts ethnographic principles and methods for the study of free-range, nonexperimental communities created through computer-mediated social interaction.	Kozinets literature	Not reported	Unclear	Crohns disease online forums	10	Forum posts	1	700	Thematic analysis, latent dirichlet allocation topic modelling	not reported	No		Patient	Unclear	Not reported	Experience	Condition/disease	Digestive tract	Crohn's Disease Perianal fistulae	N/A	N/A	Reported (not sought)	Yes	and it was deemed exempt from review, as it did not meet the definition of â€œhuman subject researchâ€ under the Department of Health and Human Services or U.S. Food and Drug Administration regulations	No		No
16	4685	Teixeira 2014	Patients Using Open-Source Disease Control Software Developed by Other Patients	Amany Sadat	Teixeira, J. (2014). Patients Using Open-Source Disease Control Software Developed by Other Patients. In: Saranto, K., CastrÃ©n, M., Kuusela, T., Hyrynsalmi, S., Ojala, S. (eds) Safe and Secure Cities. WIS 2014. Communications in Computer and Information Science, vol 450. Springer, Cham. https://doi-org.salford.idm.oclc.org/10.1007/978-3-319-10211-5_21	Conference Paper	This paper explores the consumer behaviors of patients using such patient innovated systems, i.e. we explore the consumer behaviors of patients using open source disease control software developed by other patient	Not provided	In the abstract	Netnography, also know as ethnography on the Internet, is new qualitative research method that adapts ethnographic research techniques to the study of cultures and communities emerging through computer-mediated communication	Kozinets literature	Given the novelty of the phenomenon being study, and given the nature of the research questions, adopted Netnography	Passive	GNU Gluco Control, MySHI (My Self Health Information) and PumpDownload ,	10	Internet pages ,complementary electronic bulletin boards, newsgroups, usegroups, usenet groups, webpages, online forums, blogs, indexed e-mail mailing lists			Content analysis		No		Patient	Unclear		Experience; Opinion	Other: Software	N/A		N/A	N/A	Not Reported	No		No		Not reported
	4685	Teixeira 2014	Patients Using Open-Source Disease Control Software Developed by Other Patients	Imogen Forsythe	Teixeira, J. (2014). Patients Using Open-Source Disease Control Software Developed by Other Patients. In: Saranto, K., CastrÃ©n, M., Kuusela, T., Hyrynsalmi, S., Ojala, S. (eds) Safe and Secure Cities. WIS 2014. Communications in Computer and Information Science, vol 450. Springer, Cham.	Book Chapter	Explore the consumer behaviours of patients using open-source disease control software developed by other patients.	not reported	In the abstract; In the methods	Netnography, also know as ethnography on the Internet, is new qualitative research method that adapts ethnographic research techniques to the study of cultures and communities emerging through computer-mediated communication	Kozinets literature	not reported	Passive	GNU Gluco Control, My Self Health Information, Pump Download, Tudiabetes, Juvenation, Diabetesdaily, Diabetessupport, Shotuporputup, Midiabetes, Wordgnat blog	10	text	1	not reported	grounded theory method	not reported	No	N/A	Patient	Unclear	not reported		Healthcare delivery	Multiple long-term conditions	chronic conditions (unspecified)	Digital health	N/A	Not Reported	No		No	N/A	Not reported
	4685	Teixeira 2014	Patients Using Open-Source Disease Control Software Developed by Other Patients	Consensus	Teixeira, J. (2014). Patients Using Open-Source Disease Control Software Developed by Other Patients. In: Saranto, K., CastrÃ©n, M., Kuusela, T., Hyrynsalmi, S., Ojala, S. (eds) Safe and Secure Cities. WIS 2014. Communications in Computer and Information Science, vol 450. Springer, Cham. https://doi-org.salford.idm.oclc.org/10.1007/978-3-319-10211-5_21		This paper explores the consumer behaviors of patients using such patient innovated systems, i.e. we explore the consumer behaviors of patients using open source disease control software developed by other patient	Not provided	In the abstract; In the methods	Netnography, also know as ethnography on the Internet, is new qualitative research method that adapts ethnographic research techniques to the study of cultures and communities emerging through computer-mediated communication	Kozinets literature	Given the novelty of the phenomenon being study, and given the nature of the research questions, adopted Netnography	Passive	GNU Gluco Control, My Self Health Information, Pump Download, Tudiabetes, Juvenation, Diabetesdaily, Diabetessupport, Shotuporputup, Midiabetes, Wordgnat blog	10	text	1	not reported	Glasserian Grounded Theory	not reported	No	N/A	Patient	Unclear	not reported	Experience	Healthcare delivery	N/A	chronic conditions (unspecified)	Digital health	N/A	Not Reported	No		No	N/A	Not reported
17	4684	Zhao 2015	Patient value co-creation in online health communities: Social identity effects on customer knowledge contributions and membership continuance intentions in online health communities	Amany Sadat	Zhao, J., Wang, T., & Fan, X. (2015). Patient value co-creation in online health communities. Journal of Service Management, 26(1), 72-96. https://doi.org/10.1108/josm-12-2013-0344	Journal Article	The purpose of this paper is to seek to identify the motivators of such activities in online health communities (OHC) and examine their specific and unique effects	RQ1. What motivates OHC membersâ€™ value co-creation activities? RQ2. How do social interactions among OHC members contribute to the development of social identity? RQ3. How does social identity influence OHC membersâ€™ knowledge contributions and membership continuance intentions, which either is an important value co-creation activity or can help ensure the long-term success of patient value co…	In the abstract; In the methods	Not provided	Kozinets literature	A netnographic study helps identify the motivators that drive patientsâ€™ value co-creation activities in OHCs	Active	Mdjunction.com - online health communities	8	Posts		893	mediation analysis	256	No		Unclear	Unclear		Experience; Opinion		N/A		Service transition	N/A	Not Reported	No		No		No	Other: MDJâ€™s administrator
	4684	Zhao 2015	Patient value co-creation in online health communities: Social identity effects on customer knowledge contributions and membership continuance intentions in online health communities	Imogen Forsythe	Zhao, Jing & Wang, Tao & Fan, Xiucheng. (2015). Patient value co-creation in online health communities. Journal of Service Management.	Journal Article	The purpose of this paper is to seek to identify the motivators of such activities in online health communities (OHC) and examine their specific and unique effects.	What motivates OHC membersâ€™ value co-creation activities? How do social interactions among OHC members contribute to the development of social identity? How does social identity influence OHC membersâ€™ knowledge contributions and membership continuance intentions, which either is an important value co-creation activity or can help ensure the long-term success of patient value co-creation in OH…	In the abstract; In the methods	not reported	Kozinets literature	not reported		Mdjunction.com, plus 7 other online health communities	8	posts, comments and threads	3	81 posts, 893 comments	confirmatory factor analysis, mediation analysis	256	No	N/A	Patient	Unclear	not reported	Experience	Condition/disease; Healthcare delivery	N/A	N/A	Digital health	N/A	Not Reported	No		No	N/A	Yes	Gatekeepers
	4684	Zhao 2015	Patient value co-creation in online health communities: Social identity effects on customer knowledge contributions and membership continuance intentions in online health communities	Consensus	Zhao, Jing & Wang, Tao & Fan, Xiucheng. (2015). Patient value co-creation in online health communities. Journal of Service Management.	Journal Article	The purpose of this paper is to seek to identify the motivators of such activities in online health communities (OHC) and examine their specific and unique effects.	RQ1. What motivates OHC membersâ€™ value co-creation activities? RQ2. How do social interactions among OHC members contribute to the development of social identity? RQ3. How does social identity influence OHC membersâ€™ knowledge contributions and membership continuance intentions, which either is an important value co-creation activity or can help ensure the long-term success of patient value co…	In the abstract; In the methods	not reported	Kozinets literature	not reported	Active	Mdjunction.com, plus 7 other online health communities	8	posts, comments and threads	3	81 posts, 893 comments	confirmatory factor analysis, mediation analysis	256	No	N/A	Patient	Unclear	not reported	Experience	Condition/disease; Healthcare delivery	N/A	N/A	Digital health	N/A	Not Reported	No		No	N/A	Yes	Other: MDJâ€™s administrator
18	4683	Å»uchowska-Skiba 2023	The Importance of Social Media for People with Disabilities in Poland During the COVID-19 Epidemic	Imogen Forsythe	Å»uchowska-Skiba, D. The Importance of Social Media for People with Disabilities in Poland During the COVID-19 Epidemic. Journals University of Lodz. Issue 19. (2023)	Journal Article	The aim of the article is to demonstrate the significance of social media during the COVID-19 pandemic in Poland from 2020 to 2021 for people with disabilities.	â€œWhat kind of contents was posted in Facebook groups?â€ â€œWhat kind of contents generated discussions in Facebook groups?â€	In the abstract; In the methods	Not reported	Not supported by citation	not reported	Passive	facebook	1	facebook groups/posts	1	2352	thematic analysis	not reported	Yes	Poland	Patient	Learning disabilities; Physical disabilities; Vulnerable groups	not reported	Experience; Opinion	Condition/disease; Healthcare delivery	N/A	Disabilities (unspecified)	N/A	N/A	Not Reported	No	N/A	No		Yes	Gatekeepers
	4683	Å»uchowska-Skiba 2023	The Importance of Social Media for People with Disabilities in Poland During the COVID-19 Epidemic	Matthew Wynn	Å»uchowska-Skiba, D. (2023). The Importance of Social Media for People with Disabilities in Poland During the COVID-19 Epidemic. In PrzeglÄ…d Socjologii JakoÅ›ciowej (Vol. 19, Issue 3, pp. 80â€“95). Uniwersytet Lodzki (University of Lodz). https://doi.org/10.18778/1733-8069.19.3.05	Journal Article		What kind of contents was posted in Facebook groups?â€, What kind of contents generated discussions in Facebook groups?â€	In the abstract	None provided	Other: Roland Damian, Spurr Jesse, Cabrera Daniel (2017), Preliminary evidence for the emergence of a health care online community of practice: Using a netnographic frame work for twitter hashtag analytics, â€œJournal of Medical Internet Researchâ€, vol. 19(7), pp. 252â€“265 Smieszek Mateusz (2021), AktywnoÅ›Ä‡ i gÅ‚os osÃ³b z dysfunkcjami sensorycznymi na portalach spoÅ‚ecznoÅ›ciowych. Raport z…	None provided	Active	Facebook	1	Facebook posts	Unclear	Unclear	Thematic	Unclear	Yes	Poland	Patient	Other: Undefined 'disabilities'	Unclear	Other: Content of discussions on Facebook	Condition/disease	Infections	COVID-19	N/A	N/A	Not Reported			Yes	Anonymisation of data, not directly quoting statements or using names of Facebook groups or users. The researchers sought permission to access private groups from administrators.	No
	4683	Å»uchowska-Skiba 2023	The Importance of Social Media for People with Disabilities in Poland During the COVID-19 Epidemic	Consensus	Å»uchowska-Skiba, D. (2023). The Importance of Social Media for People with Disabilities in Poland During the COVID-19 Epidemic. In PrzeglÄ…d Socjologii JakoÅ›ciowej (Vol. 19, Issue 3, pp. 80â€“95). Uniwersytet Lodzki (University of Lodz). https://doi.org/10.18778/1733-8069.19.3.05	Journal Article	The aim of the article is to demonstrate the significance of social media during the COVID-19 pandemic in Poland from 2020 to 2021 for people with disabilities.	What kind of contents was posted in Facebook groups?â€, What kind of contents generated discussions in Facebook groups?â€	In the abstract; In the methods	Not reported	Other: Roland Damian, Spurr Jesse, Cabrera Daniel (2017), Preliminary evidence for the emergence of a health care online community of practice: Using a netnographic frame work for twitter hashtag analytics, â€œJournal of Medical Internet Researchâ€, vol. 19(7), pp. 252â€“265 Smieszek Mateusz (2021), AktywnoÅ›Ä‡ i gÅ‚os osÃ³b z dysfunkcjami sensorycznymi na portalach spoÅ‚ecznoÅ›ciowych. Raport z…	not reported	Passive	Facebook	1	Facebook posts	1	2352	thematic analysis	not reported	Yes	Poland	Patient	Learning disabilities; Physical disabilities; Vulnerable groups	not reported	Experience; Opinion	Condition/disease; Healthcare delivery	Infections	COVID-19	N/A	N/A	Not Reported	No	N/A	Yes	Anonymisation of data, not directly quoting statements or using names of Facebook groups or users. The researchers sought permission to access private groups from administrators.	Yes	Gatekeepers
19	4682	Ã‡obaner 2021	Case study on patient groups on facebook in Turkey: Through the lens of critical health literacy	Amany Sadat	Ã‡obaner, A. A. and GÃ¼lgÃ¼n, B. S. (2021). Case study on patient groups on facebook in turkey. Research Anthology on Public Health Services, Policies, and Education, 149-174. https://doi.org/10.4018/978-1-7998-8960-1.ch007	Book Chapter	This Chapter explains the relation between health literacy, critical health literacy and social determinants of health and explores chronic diseases patient sites on Facebook.	1. What is the number of members of the group sites? And, what are the demographic features and individualsâ€™ role in the selected groups? 2. What are the types of shared contents? 3. What are the main topics of discussion? 4. Based on Nutbeamâ€™s health literacy levels, what is the percentage of the content that can increase the critical health literacy level by aligning the content created wit…	In the abstract	Netnography is a research technique used to examine individualsâ€™ behaviors gathering online based on their common areas of interests.	Kozinets literature	The sampled patient group sites and orga-nizational structure of these sites were evaluated with â€œnetnography techniqueâ€, an online ethnographic research method.	Passive	Facebook	1	Images, posts, comments		640 posts	Descriptive	71474	Yes	Turkey	Unclear	Unclear	Not provided	Experience; Opinion	Condition/disease	Cancer; Cardiovascular conditions; Respiratory conditions		N/A	N/A	Not Reported	No		Yes	During the research, all participants were informed and their consent was received for ethical purposes. Participants names were annonymised and pseudonyms used.	Yes	Other: system administrator
	4682	Ã‡obaner 2021	Case study on patient groups on facebook in Turkey: Through the lens of critical health literacy	Imogen Forsythe	ArdÄ±Ã§ Ã‡obaner, AslÄ±han & GÃ¼lgÃ¼n, Beste. (2021). Case Study on Patient Groups on Facebook in Turkey: Through the Lens of Critical Health Literacy.	Book Chapter	seeks to explain the relation between health literacy, critical health literacy and social determinants of health and explores chronic diseases patient sites on Facebook	What is the number of members of the group sites? And, what are the demographic features and individualsâ€™ role in the selected groups? What are the types of shared contents? What are the main topics of discussion? Based on Nutbeamâ€™s health literacy levels, what is the percentage of the content that can increase the critical health literacy level by aligning the content created with social and…	In the abstract	Netnography is a research technique used to examine individualsâ€™ behaviors gathering online based on their common areas of interests	Kozinets literature	Not Reported	Passive	Facebook	1	posts and comments	2	640	thematic analysis	71788	Yes	Turkey						Cancer; Cardiovascular conditions; Diabetes, metabolic and endocrine; Respiratory conditions	COPD, diabetes, cancer, cardiac disease, cardiovascular disease	N/A	N/A	Reported (sought and obtained)	No	N/A	No	N/A	Yes	Content creators; Gatekeepers
	4682	Ã‡obaner 2021	Case study on patient groups on facebook in Turkey: Through the lens of critical health literacy	Consensus	Ã‡obaner, A. A. and GÃ¼lgÃ¼n, B. S. (2021). Case study on patient groups on facebook in turkey. Research Anthology on Public Health Services, Policies, and Education, 149-174. https://doi.org/10.4018/978-1-7998-8960-1.ch007	Book Chapter	seeks to explain the relation between health literacy, critical health literacy and social determinants of health and explores chronic diseases patient sites on Facebook	1. What is the number of members of the group sites? And, what are the demographic features and individualsâ€™ role in the selected groups? 2. What are the types of shared contents? 3. What are the main topics of discussion? 4. Based on Nutbeamâ€™s health literacy levels, what is the percentage of the content that can increase the critical health literacy level by aligning the content created wit…	In the abstract	Netnography is a research technique used to examine individualsâ€™ behaviors gathering online based on their common areas of interests	Kozinets literature	Not Reported	Passive	Facebook	1	posts and comments	2	640	thematic analysis	71788	Yes	Turkey	Unclear	Unclear	Not provided	Experience; Opinion	Condition/disease	Cancer; Cardiovascular conditions; Respiratory conditions	COPD, diabetes, cancer, cardiac disease, cardiovascular disease	N/A	N/A	Reported (sought and obtained)	No	N/A	No	During the research, all participants were informed and their consent was received for ethical purposes. Participants names were annonymised and pseudonyms used.	Yes	Other: system administrator
20	4681	Bosom 2021	My first year on testosterone: Analyzing the trans experience through YouTube channels	Amany Sadat	Bosom, M. and MÃ©dico, D. (2021). My first year on testosterone: analyzing the trans experience through youtube channels. Sexologies, 30(2), e83-e85. https://doi.org/10.1016/j.sexol.2020.10.001	Journal Article	This article aims to contribute to a better understanding of the experience of hormone therapy with testosterone as perceived by trans people. The aim was to gather lived experiences with hormone therapy from video blogs produced by transmasculine people for a trans audience.	Not provided	In the methods	Not provided	Kozinets literature	To fill in the gaps of knowledge about the embodied experi_x0002_ence of testosterone in trans men, a netnography (Kozinets, 2002) was conducted on YouTube	Passive	Youtube	5 (YouTube accounts )	Video blogs of lived experience with hormone therapy		63	Interpretive Phenomenological analysis (IPA)	63	No		Patient	Other: Trans men		Experience	Condition/disease		Hormone therapy - testosterone	N/A	N/A	Not Reported	No		No		No
	4681	Bosom 2021	My first year on testosterone: Analyzing the trans experience through YouTube channels	Imogen Forsythe	M. Bosom, D. Medico, My first year on testosterone: Analyzing the trans experience through YouTube channels, Sexologies, Volume 30, Issue 2, 2021, Pages e83-e85, ISSN 1158-1360, https://doi.org/10.1016/j.sexol.2020.10.001.	Journal Article	aims to contribute to a better understanding of the experience of hormone therapy with testosterone as perceived by trans people.	To fill in the gaps of knowledge about the embodied experience of testosterone in trans men	In the abstract; In the methods	NR	Kozinets literature	online testimonials can help health professionals to better understand the lived experience of testosterone of transmasculine and non-binary patients	Unclear	youtube	1	video blogs	1	63	interpretative phenomenological analysis	NR	No		Patient; Public		NR	Experience; Opinion	Healthcare delivery	N/A		Medicines management	N/A	Not Reported	No		No		Not reported
	4681	Bosom 2021	My first year on testosterone: Analyzing the trans experience through YouTube channels	Consensus	Bosom, M. and MÃ©dico, D. (2021). My first year on testosterone: analyzing the trans experience through youtube channels. Sexologies, 30(2), e83-e85. https://doi.org/10.1016/j.sexol.2020.10.001	Journal Article	aims to contribute to a better understanding of the experience of hormone therapy with testosterone as perceived by trans people.	Not provided	In the abstract; In the methods	NR	Kozinets literature	online testimonials can help health professionals to better understand the lived experience of testosterone of transmasculine and non-binary patients	Unclear	youtube	1	video blogs	1	63	interpretative phenomenological analysis	NR	No		Patient; Public	Other: Trans men	NR	Experience; Opinion	Condition/disease	Mental health, behavioural and neurodevelopmental	Gender dysphoria	Mental health services	N/A	Not Reported	No		No		Not reported
21	4680	Prakash 2021	Medical practitioner's adoption of intelligent clinical diagnostic decision support systems: A mixed-methods study	Georgette Eaton	Prakash, A. V., & Das, S. (2021). Medical practitioner's adoption of intelligent clinical diagnostic decision support systems: A mixed-methods study. Information & Management, 58(7), 1â€“24	Journal Article	a comprehensive assessment of the factors (both enabling and inhibiting) influencing the medical practitionersâ€™ intentions to use ICDDSS is deemed essential.	RQ1. What are the factors (enabling and inhibiting) that determine medical practitionersâ€™ intentions to use ICDDSS? RQ2. What factors determine the medical practitionersâ€™ resistance to (the change induced by the introduction of) ICDDSS in clinical practice? RQ3. How does the medical practitionersâ€™ resistance to (the change induced by the introduction of) ICDDSS influence his/her intentions …	In the methods	Netnography, often known as â€œonline ethnography,â€ is a relatively new method of conducting exploratory research that uses ethnographic research techniques tailored to the study of online communities. In netnography, information available in various online forums is used to understand user/consumer behavior and factors affecting their decision-making.	Kozinets literature	It is faster, easier, and less expensive than traditional ethnography and more naturalistic and unobtrusive (avoids researcherâ€”subject interaction bias) than focused groups or interviews	Unclear	Auntminnie.com	1		23 discussion threads		Thematic		No		Practitioner	Older people		Experience; Opinion	Condition/disease	Neurological conditions			Communities	Not Reported			No		No
	4680	Prakash 2021	Medical practitioner's adoption of intelligent clinical diagnostic decision support systems: A mixed-methods study	Imogen Forsythe	Ashish Viswanath Prakash, Saini Das, Medical practitioner's adoption of intelligent clinical diagnostic decision support systems: A mixed-methods study, Information & Management, Volume 58, Issue 7, 2021	Journal Article	not reported	What are the factors (enabling and inhibiting) that determine medical practitionersâ€™ intentions to use ICDDSS?What factors determine the medical practitionersâ€™ resistance to (the change induced by the introduction of) ICDDSS in clinical practice? How does the medical practitionersâ€™ resistance to (the change induced by the introduction of) ICDDSS influence his/her intentions to use ICDDSS?	In the methods	Netnography, often known as â€œonline ethnography,â€ is a relatively new method of conducting exploratory research that uses ethnographic research techniques tailored to the study of online communities	Kozinets literature	As a method, it is faster, easier, and less expensive than traditional ethnography and more naturalistic and unobtrusive (avoids researcherâ€”subject interaction bias) than focused groups or interviews. Further, it can be used both as a standalone method and in combination with other methods to provide rich, deeper insights into the phenomenon	Active	Auntminnie.com	1	discussion threads	1	23 discussion threads, 1,814 comments	thematic analysis	187	No	N/A	Practitioner		not reported	Experience	Healthcare delivery	N/A		Digital health	N/A	Not Reported	No	N/A	No	N/A	Not reported
	4680	Prakash 2021	Medical practitioner's adoption of intelligent clinical diagnostic decision support systems: A mixed-methods study	Consensus	Ashish Viswanath Prakash, Saini Das, Medical practitioner's adoption of intelligent clinical diagnostic decision support systems: A mixed-methods study, Information & Management, Volume 58, Issue 7, 2021	Journal Article	not reported	What are the factors (enabling and inhibiting) that determine medical practitionersâ€™ intentions to use ICDDSS?What factors determine the medical practitionersâ€™ resistance to (the change induced by the introduction of) ICDDSS in clinical practice? How does the medical practitionersâ€™ resistance to (the change induced by the introduction of) ICDDSS influence his/her intentions to use ICDDSS?	In the methods	Netnography, often known as â€œonline ethnography,â€ is a relatively new method of conducting exploratory research that uses ethnographic research techniques tailored to the study of online communities	Kozinets literature	As a method, it is faster, easier, and less expensive than traditional ethnography and more naturalistic and unobtrusive (avoids researcherâ€”subject interaction bias) than focused groups or interviews. Further, it can be used both as a standalone method and in combination with other methods to provide rich, deeper insights into the phenomenon	Unclear	Auntminnie.com	1	discussion threads	1	23 discussion threads, 1,814 comments	thematic analysis	187	No	N/A	Practitioner	Unclear	not reported	Experience	Healthcare delivery	N/A	not reported	N/A	Hospitals	Not Reported	No	N/A	No	N/A	Not reported
22	4679	StewartLoane 2014	Empowered and knowledgeable health consumers: The impact of online support groups on the doctorâ€“patient relationship	Amany Sadat	Loane, S. S. and Dâ€™Alessandro, S. (2014). Empowered and knowledgeable health consumers: the impact of online support groups on the doctorâ€“patient relationship. Australasian Marketing Journal, 22(3), 238-245. https://doi.org/10.1016/j.ausmj.2014.08.007	Journal Article	The study explores the impact of online support groups on the doctorâ€“ patient relationship finding that participants in an online support group for inflammatory bowel disease share lay advice, empower each other and act as a credible channel for word-of-mouth referrals.	What are the online conversation themes that appear to impact upon the doctorâ€“patient relationship? RQ2: How are doctorâ€“patient relationships expressed within the OSG? RQ3: How do health consumers decide when to use advice or guidance from other OSG participants, and how does the doctorâ€™s advice fit into that decision?	In the methods	Not provided	Kozinets literature	Not provided	Active	Forum (Crohns Forum)	1	Posts and threads			Content analysis	10	Yes	Australia	Practitioner; Patient	Unclear	Unclear	Experience; Opinion	Condition/disease	Digestive tract	Inflammatory bowel disease	N/A	N/A	Not Reported	No		No		Not reported	Other: OSG administrator and owner
	4679	StewartLoane 2014	Empowered and knowledgeable health consumers: The impact of online support groups on the doctorâ€“patient relationship	Imogen Forsythe	Stewart Loane, S., & Dâ€™Alessandro, S. (2014). Empowered and Knowledgeable Health Consumers: The Impact of Online Support Groups on the Doctorâ€“Patient Relationship. Australasian Marketing Journal, 22(3), 238-245.	Journal Article	The aim of this paper is to assess Coiera's prediction in a modern medical setting, exploring how the use of online support groups (OSG) impacts patientsâ€™ face-to-face health service encounters.	What are the online conversation themes that appear to impact upon the doctorâ€“patient relationship? How are doctorâ€“patient relationships expressed within the OSG? How do health consumers decide when to use advice or guidance from other OSG participants, and how does the doctor's advice fit into that decision?	In the methods	not reported	Kozinets literature	Netnographic techniques used to explore the changing relationship between health consumers and their medical service providers as a consequence of peer-to-peer online interaction	Unclear	www.crohnsforum.com	1	threads and posts	2	957 threads, 16,626 individual interactions	thematic analysis	945 unique userids	No	N/A	Patient; Parent	Children and young people; Physical disabilities	not reported	Experience; Opinion	Condition/disease	Digestive tract	Inflammatory Bowel Disease	N/A	N/A	Not Reported	No		No		Yes	Content creators; Gatekeepers
	4679	StewartLoane 2014	Empowered and knowledgeable health consumers: The impact of online support groups on the doctorâ€“patient relationship	Consensus	Stewart Loane, S., & Dâ€™Alessandro, S. (2014). Empowered and Knowledgeable Health Consumers: The Impact of Online Support Groups on the Doctorâ€“Patient Relationship. Australasian Marketing Journal, 22(3), 238-245.	Journal Article	The aim of this paper is to assess Coiera's prediction in a modern medical setting, exploring how the use of online support groups (OSG) impacts patientsâ€™ face-to-face health service encounters.	What are the online conversation themes that appear to impact upon the doctorâ€“patient relationship? How are doctorâ€“patient relationships expressed within the OSG? How do health consumers decide when to use advice or guidance from other OSG participants, and how does the doctor's advice fit into that decision?	In the methods	not reported	Kozinets literature	Netnographic techniques used to explore the changing relationship between health consumers and their medical service providers as a consequence of peer-to-peer online interaction	Active	www.crohnsforum.com	1	threads and posts	2	957 threads, 16,626 individual interactions	Content analysis	945 unique userids	Yes	Australia	Practitioner; Patient	Children and young people; Physical disabilities	not reported	Experience; Opinion	Condition/disease	Digestive tract	Inflammatory Bowel Disease	N/A	N/A	Not Reported	No		No		Yes	Content creators; Gatekeepers
23	4678	Moretti 2018	Characteristics and perception of social support by patients with fibromyalgia in Facebook X1 - CaracterÃ­sticas e percepÃ§Ã£o de apoio social por pacientes com fibromialgia no Facebook	Beth Green	Moretti FA, Silva SS, Novoa CG. Characteristics and perception of social support by patients with fibromyalgia in Facebook. BrJP. 2018;1.	Journal Article	Analyze the interactive behavior, characteristics, perception of social support, and interests of patients with fibromyalgia on online discussion groups.	NR	In the abstract; In the methods	NR		It is worth mentioning that netnography has proven to be a useful method in research aiming at new findings related to digital communication10, even in the health area.	Active	Facebook	1	facebook posts	1	NR	NR	8197	No		Patient		NR	Experience	Condition/disease	Chronic and neuropathic pain	Fibromyalgia		N/A	Reported (sought and obtained)					No
	4678	Moretti 2018	Characteristics and perception of social support by patients with fibromyalgia in Facebook X1 - CaracterÃ­sticas e percepÃ§Ã£o de apoio social por pacientes com fibromialgia no Facebook	Imogen Forsythe	Moretti, Felipe & Silva, Sandra & Novoa, Claudia. (2018). Characteristics and perception of social support by patients with fibromyalgia in Facebook. Brazilian Journal Of Pain.	Journal Article	Analyze the interactive behavior, characteristics, perception of social support, and interests of patients with fibromyalgia on online discussion groups.	not reported	In the abstract; In the methods	not reported	Not supported by citation	By the netnography, it was possible to observe that many participants pointed out the online environment as the only place to vent their feelings with intimate, deep, suffered reports and broad exposure of personal data.	Active	facebook	1	posts, interviews with group participants, electronic survey	not reported			3,217 survey respondents, 444 questionnaire respondents	No	N/A	Patient	Physical disabilities	Not reported	Experience	Condition/disease	Musculoskeletal conditions	Fibromyalgia	N/A	N/A	Reported (sought and obtained)		N/A	No	N/A	Yes	Content creators; Gatekeepers
	4678	Moretti 2018	Characteristics and perception of social support by patients with fibromyalgia in Facebook X1 - CaracterÃ­sticas e percepÃ§Ã£o de apoio social por pacientes com fibromialgia no Facebook	Consensus	Moretti, Felipe & Silva, Sandra & Novoa, Claudia. (2018). Characteristics and perception of social support by patients with fibromyalgia in Facebook. Brazilian Journal Of Pain.	Journal Article	Analyze the interactive behavior, characteristics, perception of social support, and interests of patients with fibromyalgia on online discussion groups.	not reported	In the abstract; In the methods	not reported	Not supported by citation	By the netnography, it was possible to observe that many participants pointed out the online environment as the only place to vent their feelings with intimate, deep, suffered reports and broad exposure of personal data.	Active	facebook	1	posts, interviews with group participants, electronic survey	not reported	NR	NR	3,217 survey respondents, 444 questionnaire respondents	No	N/A	Patient	Physical disabilities	Not reported	Experience	Condition/disease	Musculoskeletal conditions	Fibromyalgia	N/A	N/A	Reported (sought and obtained)		N/A	No	N/A	Yes	Content creators; Gatekeepers
24	4677	Bletsos 2013	Towards a Fourth Cosmology of Doctor-Patient Relationship: A Reflection on the Virtual Patient Community PatientsLikeMe	Amany Sadat	Bletsos, K., Alexias, G., & Tsekeris, C. (2013). Towards a fourth cosmology of doctor-patient relationship: a reflection on the virtual patient community patientslikeme. tripleC: Communication, Capitalism &Amp; Critique. Open Access Journal for a Global Sustainable Information Society, 11(1), 136-144. https://doi.org/10.31269/triplec.v11i1.462	Journal Article	The aim of this paper is the study of an online patient community (Patientslikeme) and, specifically, of the impact of virtuality in the shaping of the patient-doctor relationship. we investigate the patientsâ€™ attitudes toward the medical profession	Not provided	In the title; In the abstract	Drawing from Kozinetsâ€™s research paradigm, known as ethnography of the Internet (Netnography)	Kozinets literature		Unclear	Patients like me (PLM)	1	doctor - patient relationship		not provided	unclear		No		Unclear	Unclear			Other: patient attitudes	N/A		N/A	N/A	Not Reported	No		No		Not reported
	4677	Bletsos 2013	Towards a Fourth Cosmology of Doctor-Patient Relationship: A Reflection on the Virtual Patient Community PatientsLikeMe	Imogen Forsythe	Bletsos, Constantinos & Alexias, Georgios & Tsekeris, Charalambos. (2013). Towards a Fourth Cosmology of Doctor-Patient Relationship: A Reflection on the Virtual Patient Community PatientsLikeMe. tripleC. 11. 10.31269/vol11iss1pp136-144.	Journal Article	aimed to understand social experiences and subjective meanings				Kozinets literature			PatientsLikeMe (PLM)	1	forums and sub networks; graphics and text	2		sociological approach of ANT (Actors Network Theory)	47,000 patients on platform	No		Patient	Unclear	NR	Experience	Condition/disease	Neurological conditions	Amyotrophic lateral sclerosis	N/A	N/A	Not Reported	No		No		Not reported
	4677	Bletsos 2013	Towards a Fourth Cosmology of Doctor-Patient Relationship: A Reflection on the Virtual Patient Community PatientsLikeMe	Consensus	Bletsos, K., Alexias, G., & Tsekeris, C. (2013). Towards a fourth cosmology of doctor-patient relationship: a reflection on the virtual patient community patientslikeme. tripleC: Communication, Capitalism &Amp; Critique. Open Access Journal for a Global Sustainable Information Society, 11(1), 136-144. https://doi.org/10.31269/triplec.v11i1.462	Journal Article	The aim of this paper is the study of an online patient community (Patientslikeme) and, specifically, of the impact of virtuality in the shaping of the patient-doctor relationship. we investigate the patientsâ€™ attitudes toward the medical profession	Not provided	In the abstract		Kozinets literature; Other: Not defined but Kozinets is referenced		Unclear	PatientsLikeMe (PLM)	1	forums and sub networks; graphics and text	2	not provided	sociological approach of ANT (Actors Network Theory)	47,000 patients on platform	No		Patient	Unclear	NR	Experience	Condition/disease	Neurological conditions	Amyotrophic lateral sclerosis	N/A	N/A	Not Reported	No		No		Not reported
25	4676	Sperber 2016	Patient Driven, Patient Centered Care: Examining Engagement within a Health Community Based on Twitter	Emma Dobson																										N/A	N/A	Reported (sought and obtained)	No		Yes	BCSM, which was founded on Twitter and maintains no other physical presence to date, would have no such physical infrastructure on which to reliably fall back, thus falling squarely into the online community category; this makes it a suitable fit for netnography. Specifically, while I had access to all publicly available data, only the user location and the content of the tweet are shared in the …	No
	4676	Sperber 2016	Patient Driven, Patient Centered Care: Examining Engagement within a Health Community Based on Twitter	Imogen Forsythe	Sperber, Jodi. (2016). Patient Driven, Patient Centered Care: Examining Engagement within a Health Community Based on Twitter.	Dissertation/Thesis	Explore a novel online health communicty, BCSM, established using a largely public and searchable social media platform. Identify essential characteristics within the community that may inform future development and support for patient centered health	not reported	In the abstract; In the methods	an ethnographic approach adapted to the study of online cultures and communities	Kozinets literature	not reported	Active	twitter	1	tweets	1	not reported	thematic analysis	not reported	No	N/A	Patient	Unclear	Not reported	Experience; Opinion	Condition/disease; Healthcare delivery	Cancer	breast cancer	Patient and service user care; Surgical care	N/A	Not Reported	No	N/A	Yes	Ensuring Ethical Standards: Acting responsibly regarding member confidentiality, even when using publicly available information.	Yes	Gatekeepers
	4676	Sperber 2016	Patient Driven, Patient Centered Care: Examining Engagement within a Health Community Based on Twitter	Consensus	Sperber, Jodi. (2016). Patient Driven, Patient Centered Care: Examining Engagement within a Health Community Based on Twitter.	Dissertation/Thesis	Explore a novel online health communicty, BCSM, established using a largely public and searchable social media platform. Identify essential characteristics within the community that may inform future development and support for patient centered health	not reported	In the abstract; In the methods	an ethnographic approach adapted to the study of online cultures and communities	Kozinets literature	not reported	Active	twitter	1	tweets	1	13642	thematic analysis	829	No	N/A	Other: Those who use hashtag bcsm (breast cancer social media)	Unclear	Not reported	Experience; Opinion	Condition/disease	Cancer	breast cancer	N/A	N/A	Reported (sought and obtained)	No	N/A	Yes	BCSM, which was founded on Twitter and maintains no other physical presence to date, would have no such physical infrastructure on which to reliably fall back, thus falling squarely into the online community category; this makes it a suitable fit for netnography. Specifically, while I had access to all publicly available data, only the user location and the content of the tweet are shared in the …	No
26	4675	Poole 2015	How Patients Contribute to an Online Psychoeducation Forum for Bipolar Disorder: A Virtual Participant Observation Study	Beth Green	Poole R, Smith D, Simpson S. How Patients Contribute to an Online Psychoeducation Forum for Bipolar Disorder: A Virtual Participant Observation Study. JMIR Ment Health. 2015;2(3):e21. Available from: https://doi.org/10.2196/mental.4123.	Journal Article	The objective of the study was to investigate how these patients contribute to an online forum for bipolar disorderand the issues relevant for them	NR	In the methods	NR		NR	Active	online forum	1	posts	1	127	discourse analysis	24	No		Patient			Experience	Condition/disease; Healthcare delivery	Mental health, behavioural and neurodevelopmental	Bipolar disorder	Mental health services	Home	Reported (sought and obtained)			No		Yes	Content creators
	4675	Poole 2015	How Patients Contribute to an Online Psychoeducation Forum for Bipolar Disorder: A Virtual Participant Observation Study	Imogen Forsythe	Poole, R., Smith, D., & Simpson, S. (2015). How Patients Contribute to an Online Psychoeducation Forum for Bipolar Disorder: A Virtual Participant Observation Study. JMIR mental health, 2(3), e21.	Journal Article	The objective of the study was to investigate how these patients contribute to an online forum for bipolar disorder and the issues relevant for them.	not reported	In the methods	not reported		an adaptable methodology appropriate for the study of online communities and cultures	Active	online psychoeducation forum	1	forum discussions	1	127	thematic analysis	24	Yes	Wales	Patient	Infants and neonates; Vulnerable groups	Not reported	Experience	Condition/disease	Mental health, behavioural and neurodevelopmental	Bipolar Disorder	N/A	N/A	Reported (sought and obtained)			Yes	Participants of the trial consented for us to use results from the forum data within our research; however, at the point of obtaining informed consent, we did not specifically state that we would use quotes from the forum to illustrate our research findings, and therefore we have chosen not to include participants' direct quotes when reporting results	Yes	Content creators
	4675	Poole 2015	How Patients Contribute to an Online Psychoeducation Forum for Bipolar Disorder: A Virtual Participant Observation Study	Consensus	Poole, R., Smith, D., & Simpson, S. (2015). How Patients Contribute to an Online Psychoeducation Forum for Bipolar Disorder: A Virtual Participant Observation Study. JMIR mental health, 2(3), e21. Available from: https://doi.org/10.2196/mental.4123.	Journal Article	The objective of the study was to investigate how these patients contribute to an online forum for bipolar disorder and the issues relevant for them.	not reported	In the methods	not reported	Not supported by citation	an adaptable methodology appropriate for the study of online communities and cultures	Active	online psychoeducation forum	1	forum discussions	1	127	thematic analysis discourse analysis	24	No	not reported	Patient	Unclear	Not reported	Experience	Condition/disease; Healthcare delivery	Mental health, behavioural and neurodevelopmental	Bipolar Disorder	Mental health services	N/A	Reported (sought and obtained)			Yes	Participants of the trial consented for us to use results from the forum data within our research; however, at the point of obtaining informed consent, we did not specifically state that we would use quotes from the forum to illustrate our research findings, and therefore we have chosen not to include participants' direct quotes when reporting results	Yes	Content creators
27	4673	Sinton 2020	Service Networks: A Study of Collaborative Working in Primary Healthcare	Matthew Wynn	Ross Arguedas, A.A. Diagnosis as Subculture: Subversions of Health and Medical Knowledges in the Orthorexia Recovery Community on Instagram. Qual Sociol 45, 327â€“351 (2022). https://doi.org/10.1007/s11133-022-09518-2	Journal Article	Aim: To examine how the orthorexia recovery community on Instagram uses the unofficial diagnosis of orthorexia nervosa to negotiate the meanings of health and their relationship to it. The study focuses on understanding diagnosis as a social process, particularly in the context of a digital platform like Instagram. Objectives: To investigate how the orthorexia diagnosis, despite being unofficial …		In the methods	'digital ethnographic fieldwork'	Kozinets literature	"Conducting ethnographic work online enabled me to understand these shared meanings and the practices through which they crystallized."	Active	Instagram, youtube, websites blogs	Unclear	Multiple	Unclear	Unclear	grounded theory	unclear	No		Patient	Unclear	Unclear	Experience; Opinion	Condition/disease	Mental health, behavioural and neurodevelopmental	Orthorexia	Mental health services	N/A	Reported (sought and obtained)			Yes	Consent Challenges: Due to the nature of Instagram, the author notes that it was challenging to obtain consent: "The unwieldly nature of the community on Instagram as one constituted through webs of connections rather than a contained group meant that it was impossible to collectively ask for consent, and the volume of users I encountered daily made individual consent unsustainable for the ethnog…	No
	4673	Sinton 2020	Service Networks: A Study of Collaborative Working in Primary Healthcare	Imogen Forsythe	Sinton LJ. Service Networks: A Study of Collaborative Working in Primary Healthcare. 2020.	Dissertation/Thesis	this research aims to critically analyse, through the lens of SDL, the GP Federation service network.	How effective for service research is SDL in terms of enhancing understanding of service networks and the ways in which they do and do not co-create value? How useful are the established principles of business and social networks to service networks? That is, which knowledge is transferrable and in what ways do service networks require a unique perspective? How do different structural elements an…	In the abstract; In the methods	A written account resulting from fieldwork studying the cultures and communities that emerge from on-line, computer mediated, or internet-based communications, where both the field work and the textual account are methodologically informed by the traditions and techniques of cultural anthropology	Kozinets literature	Netnography provided access to private networking site usually only accessible to those within GP federation. Data collected using netnography informed the rest of the study	Unclear	www.gpask.net	1	posts on website	1	39 posts	thematic analysis	6	Yes	Northern and Western England	Practitioner		Not Reported	Experience	Healthcare delivery		N/A	Primary care management; Staffing	Communities; Other: GP surgeries	Reported (sought and obtained)	No	N/A	Yes	All data collected will be securely stored for ten years after completion of this research, in line with ethical policies. In order to gain consent of those being observed within the online network, a post was added to the online network, informing all members of the virtual community that the researcher would be observing and analysing data on the website. The post explained the purposes of the …	Yes	Content creators
	4673	Sinton 2020	Service Networks: A Study of Collaborative Working in Primary Healthcare	Consensus	Sinton LJ. Service Networks: A Study of Collaborative Working in Primary Healthcare. 2020.	Dissertation/Thesis	this research aims to critically analyse, through the lens of SDL, the GP Federation service network.	How effective for service research is SDL in terms of enhancing understanding of service networks and the ways in which they do and do not co-create value? How useful are the established principles of business and social networks to service networks? That is, which knowledge is transferrable and in what ways do service networks require a unique perspective? How do different structural elements an…	In the abstract; In the methods	A written account resulting from fieldwork studying the cultures and communities that emerge from on-line, computer mediated, or internet-based communications, where both the field work and the textual account are methodologically informed by the traditions and techniques of cultural anthropology	Kozinets literature	Netnography provided access to private networking site usually only accessible to those within GP federation. Data collected using netnography informed the rest of the study	Unclear	www.gpask.net	1	posts on website	1	39 posts	thematic analysis	6	Yes	Northern and Western England	Practitioner		Not Reported	Experience	Healthcare delivery		N/A	Primary care management; Staffing	Communities; Other: GP surgeries	Reported (sought and obtained)	No	N/A	Yes	All data collected will be securely stored for ten years after completion of this research, in line with ethical policies. In order to gain consent of those being observed within the online network, a post was added to the online network, informing all members of the virtual community that the researcher would be observing and analysing data on the website. The post explained the purposes of the …	Yes	Content creators
28	4672	Walker 2019	Politicizing the Condition of Diabetes Online: Counter Narratives and the Pursuit of Normalcy	Stacey Munnelly	Walker, H. R. (2019). Politicizing the Condition of Diabetes Online: Counter Narratives and the Pursuit of Normalcy. ProQuest Dissertations & Theses.	Dissertation/Thesis	. Understand the ways in which diabetes is being politicized in online spaces and platforms; â€¢ Contextualize what is known about varying diabetes online communities; â€¢ Understand the extent to which narrative use within diabetes online communities impacts membersâ€™ sense of connection/connectivity; â€¢ Understand the collective-experience of diabetes using a socio-political lens; and . Under…	How is the condition of diabetes being politicized by people with diabetes online?	In the abstract	â€œspecific set of related data collection, analysis, ethical, and representational research practices, where a significant amount of the data collected and participant-observational research conducted originates in and manifests through the data shared freely on the Internet, including mobile applicationsâ€	Kozinets literature	Offers a systematized and pragmatic approach that takes into account ethical and procedural elements specific to ever shifting cultures and groups within online contexts	Active	TuDiabetes.org, Diabetes Blog, Twitter, Instagram, Tumblr	Three social media platforms	Gaining entrÃ©e Participant observation Fieldnotes & reflexivity Aggregate data collection Twitter Instagram MyDiabetesSecret Tumblr Elicited data collection Tweet chat In-depth interviewing Member checking survey	6	5884 posts/tweets	hermeneutic analysis.	N-105 Tweet chat tweets N- 20 interviewed N- 115 member checking survey N- 382 instagram posts N- unavailable My diabetes secret N-1679 Twitter tweets	No		Patient	Physical disabilities	Not specified	Experience; Opinion	Condition/disease	Diabetes, metabolic and endocrine	Diabetes	N/A	N/A	Reported (sought and obtained)			Yes	Seeking informed consent, researcher disclosure and transparency, open dialogue with participants about their fears and qualms with their data being used for research purposes; and Multiple opportunities to opt-out	Yes	Content creators
	4672	Walker 2019	Politicizing the Condition of Diabetes Online: Counter Narratives and the Pursuit of Normalcy	Imogen Forsythe	Walker, Heather Rose (2019). Politicizing the Condition of Diabetes Online: Counter Narratives and the Pursuit of Normalcy. University of Illinois at Chicago. Thesis.	Dissertation/Thesis	Understand the ways in which diabetes is being politicized in online spaces and platforms Contextualize what is known about varying diabetes online communities Understand the extent to which narrative use within diabetes online communities impacts membersâ€™ sense of connection/connectivity Understand the collective-experience of diabetes using a socio-political lens Understand what member of dia…	How is the condition of diabetes being politicized by people with diabetes online?	In the abstract; In the methods	Netnography, a neologism combining internet and ethnography, has been described as a systematized and pragmatic approach which takes into account ethical and procedural elements specific to ever-shifting cultures and groups with online configurations	Kozinets literature		Active	thechronicscholar, twitter, instagram, tumblr	4	social media posts	not reported	not reported	Hermeneutic analysis	Up to 2,000 individuals	No	N/A	Patient	Unclear	not reported	Experience		Diabetes, metabolic and endocrine	diabetes	N/A	N/A	Reported (sought and obtained)	No	N/A	Yes	I elected to disclose direct posts, but only those for which the author has given permission. When gaining permission was not possible, or if the author wished to remain anonymous, I either shuffled words so the original post could not be located or did not use the quote at all. For two of the communities (all but MyDiabetesSecret which is anonymous), I participated in the communities and was for…	Yes	Content creators
	4672	Walker 2019	Politicizing the Condition of Diabetes Online: Counter Narratives and the Pursuit of Normalcy	Consensus	Walker, Heather Rose (2019). Politicizing the Condition of Diabetes Online: Counter Narratives and the Pursuit of Normalcy. University of Illinois at Chicago. Thesis.	Dissertation/Thesis	. Understand the ways in which diabetes is being politicized in online spaces and platforms; â€¢ Contextualize what is known about varying diabetes online communities; â€¢ Understand the extent to which narrative use within diabetes online communities impacts membersâ€™ sense of connection/connectivity; â€¢ Understand the collective-experience of diabetes using a socio-political lens; and . Under…	How is the condition of diabetes being politicized by people with diabetes online?	In the abstract; In the methods	Netnography, a neologism combining internet and ethnography, has been described as a systematized and pragmatic approach which takes into account ethical and procedural elements specific to ever-shifting cultures and groups with online configurations	Kozinets literature	Offers a systematized and pragmatic approach that takes into account ethical and procedural elements specific to ever shifting cultures and groups within online contexts	Active	TuDiabetes.org, Diabetes Blog, Twitter, Instagram, Tumblr	Three social media platforms	Gaining entrÃ©e Participant observation Fieldnotes & reflexivity Aggregate data collection Twitter Instagram MyDiabetesSecret Tumblr Elicited data collection Tweet chat In-depth interviewing Member checking survey	not reported	5884 posts/tweets	hermeneutic analysis.	Up to 2,000 individuals	No	N/A	Patient	Unclear	not reported	Experience	Condition/disease	Diabetes, metabolic and endocrine	diabetes	N/A	N/A	Reported (sought and obtained)	No	N/A	Yes	I elected to disclose direct posts, but only those for which the author has given permission. When gaining permission was not possible, or if the author wished to remain anonymous, I either shuffled words so the original post could not be located or did not use the quote at all. For two of the communities (all but MyDiabetesSecret which is anonymous), I participated in the communities and was for…	Yes	Content creators
29	4671	Fife 2019	â€œI Used to be Fatâ€ A Qualitative Analysis of Bariatric Surgery Patients	Beth Green	Fife, Steven W., ""I Used to be Fat": A Qualitative Analysis of Bariatric Surgery Patients" (2019). Morehead State Theses and Dissertations. 354. https://scholarworks.moreheadstate.edu/msu_theses_dissertations/354	Dissertation/Thesis	to add to the body of knowledge by exploring changes in self-concept and the impact of those changes on the experiences, interactions, and interpretations of bariatric surgery patients. The effects of rapid weight loss on individual psychology will be examined, as well as changes in social interactions	NR	In the abstract; In the methods	Netnography is a method of online research that comes from ethnography. It is used to better understand social interaction in modern digital communications using a specific set of research practices related to data collection, analysis, research ethics, and representation. It is rooted in participant observation techniques and is an interpretive method that adapts traditional ethnographic techniq…	Kozinets literature	will be conducted to supplement findings from interviews and provide sociological context for bariatric population	Active	NR	8	conversation threads	1	100	qualitative	120000	No		Patient; Public		NR	Experience	Condition/disease	Diabetes, metabolic and endocrine	Obesity	Surgical care	Hospitals	Not Reported			No		Not reported
	4671	Fife 2019	â€œI Used to be Fatâ€ A Qualitative Analysis of Bariatric Surgery Patients	Imogen Forsythe	Fife, Steven W., ""I Used to be Fat": A Qualitative Analysis of Bariatric Surgery Patients" (2019). Morehead State Theses and Dissertations. 354.	Dissertation/Thesis	This study seeks to add to the body of knowledge by exploring changes in self-concept and the impact of those changes on the experiences, interactions, and interpretations of bariatric surgery patients	Not reported	In the methods	Netnography is a method of online research that comes from ethnography.	Kozinets literature		Active	online bariatric surgery support groups	8 bariatric support groups	conversation threads	1	116 threads	thematic analysis	120000	No		Patient	Vulnerable groups; Other: LGBTQIA+	Not reported	Experience; Opinion	Condition/disease; Healthcare delivery	N/A	obesity	N/A	Hospitals	Not Reported	No	Not reported	No	not reported	Yes	Content creators
	4671	Fife 2019	â€œI Used to be Fatâ€ A Qualitative Analysis of Bariatric Surgery Patients	Consensus	Fife, Steven W., ""I Used to be Fat": A Qualitative Analysis of Bariatric Surgery Patients" (2019). Morehead State Theses and Dissertations. 354. https://scholarworks.moreheadstate.edu/msu_theses_dissertations/354	Dissertation/Thesis	This study seeks to add to the body of knowledge by exploring changes in self-concept and the impact of those changes on the experiences, interactions, and interpretations of bariatric surgery patients	Not reported	In the abstract; In the methods	Netnography is a method of online research that comes from ethnography. It is used to better understand social interaction in modern digital communications using a specific set of research practices related to data collection, analysis, research ethics, and representation. It is rooted in participant observation techniques and is an interpretive method that adapts traditional ethnographic techniq…	Kozinets literature	will be conducted to supplement findings from interviews and provide sociological context for bariatric population	Active	NR	8 bariatric support groups	conversation threads	1	116 threads	thematic analysis	120000	No		Patient; Public	Vulnerable groups; Other: LGBTQIA+	Not reported	Experience; Opinion	Condition/disease; Healthcare delivery	N/A	obesity	N/A	Hospitals	Not Reported	No	Not reported	No	not reported	Not reported
30	4670	Salzmann-Erikson 2017	Use of Social Media Among Individuals Who Suffer From Post-Traumatic Stress: A Qualitative Analysis of Narratives	Beth Green	Salzmann-Erikson M, HiÃ§durmaz D. Use of Social Media Among Individuals Who Suffer From Post-Traumatic Stress:A Qualitative Analysis of Narratives. Qualitative Health Research. 2017;27(2):285-94. Available from: https://doi.org/10.1177/1049732315627364.	Other:	aimed to describe how individuals suffering from post-traumatic stress use social media to convey authentic narratives of their daily lives, including illness, and further, to analyze the content of this media use.	â€œWhat kinds of structures do the narratives contain?â€ and â€œWhat are the kinds of restrictions?	In the methods	NR		Langer and Beckman (2005) consider netnography to be a suitable method for accessing a group of people who otherwise would be difficult to assign as research participants.	Passive	Youtube, blogs, forums	unclear	videos and threads	2	25	To analyze the data, both researchers conducted line-by-line coding to tag and label segments (Miles & Huberman, 1994). Conceptual codes and sub-codes were used to identify key concepts in the data	NR	No		Patient		NR	Experience	Condition/disease	Mental health, behavioural and neurodevelopmental	PTSD	N/A	N/A	Reported (not sought)	Yes	No ethical vetting was needed as all data were gathered from publicly accessible venues and were strictly archival and cross-section observational, without any intervention or interaction with the posters	No		Not reported
	4670	Salzmann-Erikson 2017	Use of Social Media Among Individuals Who Suffer From Post-Traumatic Stress: A Qualitative Analysis of Narratives	Imogen Forsythe	Salzmann-Erikson, M., & HiÃ§durmaz, D. (2017). Use of Social Media Among Individuals Who Suffer From Post-Traumatic Stress: A Qualitative Analysis of Narratives. Qualitative health research, 27(2), 285â€“294.	Journal Article	The current study aimed to describe how individuals suffering from post-traumatic stress use social media to convey authentic narratives of their daily lives, including illness, and further, to analyze the content of this media use.	not reported	In the methods	We have used the netnographic method LiLEDDA, which was developed by Salzmann-Erikson and Eriksson (2012) for conducting qualitative research online	Other: Salzmann-Erikson and Eriksson (2012)	not reported	Passive	youtube, online forums, blogs	not reported	blog posts, discussion threads, youtube videos	3	33		12 different posters of youtube videos	No	N/A	Patient	Unclear		Experience	Condition/disease	Mental health, behavioural and neurodevelopmental	Post Traumatic Stress Disorder	N/A	N/A	Reported (not sought)	Yes	No ethical vetting was needed as all data were gathered from publicly accessible venues and were strictly archival and cross-section observational, without any intervention or interaction with the posters	No	N/A	Not reported
	4670	Salzmann-Erikson 2017	Use of Social Media Among Individuals Who Suffer From Post-Traumatic Stress: A Qualitative Analysis of Narratives	Consensus	Salzmann-Erikson, M., & HiÃ§durmaz, D. (2017). Use of Social Media Among Individuals Who Suffer From Post-Traumatic Stress: A Qualitative Analysis of Narratives. Qualitative health research, 27(2), 285â€“294.	Journal Article	The current study aimed to describe how individuals suffering from post-traumatic stress use social media to convey authentic narratives of their daily lives, including illness, and further, to analyze the content of this media use.	â€œWhat kinds of structures do the narratives contain?â€ and â€œWhat are the kinds of restrictions?	In the methods	We have used the netnographic method LiLEDDA, which was developed by Salzmann-Erikson and Eriksson (2012) for conducting qualitative research online	Other: Salzmann-Erikson and Eriksson (2012)	Langer and Beckman (2005) consider netnography to be a suitable method for accessing a group of people who otherwise would be difficult to assign as research participants.	Passive	youtube, online forums, blogs	not reported	blog posts, discussion threads, youtube videos	3	33	To analyze the data, both researchers conducted line-by-line coding to tag and label segments (Miles & Huberman, 1994). Conceptual codes and sub-codes were used to identify key concepts in the data	12 different posters of youtube videos	No	N/A	Patient	Unclear	NR	Experience	Condition/disease	Mental health, behavioural and neurodevelopmental	Post Traumatic Stress Disorder	N/A	N/A	Reported (not sought)	Yes	No ethical vetting was needed as all data were gathered from publicly accessible venues and were strictly archival and cross-section observational, without any intervention or interaction with the posters	No	N/A	Not reported
31	4669	Kirk 2016	An exploration of how young people and parents use online support in the context of living with cystic fibrosis	Beth Green	Kirk S, Milnes L. An exploration of how young people and parents use online support in the context of living with cystic fibrosis. Health Expect. 2016;19(2):309-21. Available from: https://doi.org/10.1111/hex.12352.	Journal Article	To explore how online peer support is used by young people and parents to support self-care in relation to cystic fibrosis (CF).	NR	In the methods	an emerging approach that has adapted ethnographical methods to explore the social interactions of online communities	Kozinets literature; Other: Hine C. Virtual Ethnography. London: Sage, 2000.	NR	Passive	Parent and carer discussion group, young peoples discussion group	2	discussion threads	1	161	thematic analysis	279	No		Patient; Parent; Carer	Carers; Children and young people	NR	Experience	Condition/disease	Cystic fibrosis	Cystic fibrosis	N/A	N/A	Reported (sought and obtained)			Yes	To protect usersâ€™ anonymity, their name/ alias and any content that risks identification have been removed from data extracts	No
	4669	Kirk 2016	An exploration of how young people and parents use online support in the context of living with cystic fibrosis	Imogen Forsythe	Kirk, S., & Milnes, L. (2016). An exploration of how young people and parents use online support in the context of living with cystic fibrosis. Health expectations : an international journal of public participation in health care and health policy, 19(2), 309â€“321.	Journal Article	To explore how online peer support is used by young people and parents to support self-care in relation to cystic fibrosis (CF).	Not Reported	In the abstract; In the methods	adapted ethnographical methods to explore the social interactions of online communities	Kozinets literature	Not reported	Passive	discussion group for cystic fibrosis	2	discussion threads	1	151 discussion threads	thematic analysis	279	No	N/A	Patient; Parent	Children and young people; Physical disabilities	Not reported	Experience; Opinion	Condition/disease	Respiratory conditions	cystic fibrosis	N/A	N/A	Reported (sought and obtained)	No	N/A	Yes	To protect users' anonymity, their name/alias and any content that risks identification have been removed from data extracts	Yes	Gatekeepers
	4669	Kirk 2016	An exploration of how young people and parents use online support in the context of living with cystic fibrosis	Consensus	Kirk, S., & Milnes, L. (2016). An exploration of how young people and parents use online support in the context of living with cystic fibrosis. Health expectations : an international journal of public participation in health care and health policy, 19(2), 309â€“321.	Journal Article	To explore how online peer support is used by young people and parents to support self-care in relation to cystic fibrosis (CF).	Not Reported	In the abstract; In the methods	an emerging approach that has adapted ethnographical methods to explore the social interactions of online communities	Kozinets literature; Other: Hine C. Virtual Ethnography. London: Sage, 2000.	Not reported	Passive	discussion group for cystic fibrosis	2	discussion threads	1	151 discussion threads	thematic analysis	279	No	N/A	Patient; Parent	Children and young people; Physical disabilities	Not reported	Experience; Opinion	Condition/disease	Cystic fibrosis	cystic fibrosis	N/A	N/A	Reported (sought and obtained)	No	N/A	Yes	To protect users' anonymity, their name/alias and any content that risks identification have been removed from data extracts	Yes	Gatekeepers
32	4668	Pittman 2017	Characterizing the orthodontic patient's purchase decision: A novel approach using netnography	Beth Green	Pittman JW, Bennett ME, Koroluk LD, Robinson SG, Phillips CL. Characterizing the orthodontic patient's purchase decision: A novel approach using netnography. Am J Orthod Dentofacial Orthop. 2017;151(6):1065-72. Available from: https://doi.org/10.1016/j.ajodo.2016.10.036.	Journal Article	to better understand the orthodontic patient's decision about receiving orthodontic care by expanding the list of decision-making dimensions, creating an associated conceptual framework, exploring relationships between dimensions, and finding which dimensions are associated with yes and no decisions	NR	In the title	to apply principles of ethnography to Web content with the same goals of better understanding desires, symbols, and decision-making influences	Kozinets literature; Other: Miles MB. Qualitative data analysis: a methods sourcebook. Thousand Oaks, Calif: Sage Publications Friese S. Qualitative data analysis with ATLAS.ti. London, United Kingdom: Sage Publishing	NR	Passive	online forums	15	comments	1	NR	Analysis was performed with the techniques presented by Susanne Friese16 in Qualitative Data Analysis with ATLAS.t	NR	No		Patient		NR	Experience; Opinion	Condition/disease; Healthcare delivery	Oral and dental health		Oral and dental health	N/A	Reported (not sought)	No	This study received an institutional review board exemption (number14-1254) from the University of North Carolina Office of Human Research Ethics	No		Not reported
	4668	Pittman 2017	Characterizing the orthodontic patient's purchase decision: A novel approach using netnography	Imogen Forsythe	Pittman, J. W., Bennett, M. E., Koroluk, L. D., Robinson, S. G., & Phillips, C. L. (2017). Characterizing the orthodontic patient's purchase decision: A novel approach using netnography. American journal of orthodontics and dentofacial orthopedics : official publication of the American Association of Orthodontists, its constituent societies, and the American Board of Orthodontics, 151(6), 1065â€“…	Journal Article	The aim of this study was to better understand the orthodontic patient's decision about receiving orthodontic care by expanding the list of decision-making dimensions, creating an associated conceptual framework, exploring relationships between dimensions, and finding which dimensions are associated with yes and no decisions.	Not reported	In the title; In the methods	apply principles of ethnography to Web content with the same goals of better understanding desires, symbols, and decision-making influences.	Kozinets literature	many people are talking about their orthodontic desires and experiences online	Passive	30 years to think about it Are your braces a topic of conversation Dental braces as an adult Should I get braces for my kids now or later I need bracesâ€¦ going to college next year Do people really need braces Would you force your teen to get braces Clear or metal braces Braces and dental flaws Getting braces Would you fix a gap Are braces worth it To get braces or not to 30 something in braces …	15	not reported	not reported	not reported	grounded-theory qualitative analysis	not reported	No	N/A	Patient; Parent	Unclear	not reported	Experience	Condition/disease; Healthcare delivery	Oral and dental health	not reported	Oral and dental health	N/A	Reported (sought and obtained)	No	N/A	Yes	No user names or passwords were created to access these forums, and all content was classified as public data. Names were removed from the data.	Not reported
	4668	Pittman 2017	Characterizing the orthodontic patient's purchase decision: A novel approach using netnography	Consensus	Pittman, J. W., Bennett, M. E., Koroluk, L. D., Robinson, S. G., & Phillips, C. L. (2017). Characterizing the orthodontic patient's purchase decision: A novel approach using netnography. American journal of orthodontics and dentofacial orthopedics : official publication of the American Association of Orthodontists, its constituent societies, and the American Board of Orthodontics, 151(6), 1065â€“…	Journal Article	The aim of this study was to better understand the orthodontic patient's decision about receiving orthodontic care by expanding the list of decision-making dimensions, creating an associated conceptual framework, exploring relationships between dimensions, and finding which dimensions are associated with yes and no decisions.	Not reported			Kozinets literature; Other: Miles MB. Qualitative data analysis: a methods sourcebook. Thousand Oaks, Calif: Sage Publications Friese S. Qualitative data analysis with ATLAS.ti. London, United Kingdom: Sage Publishing	many people are talking about their orthodontic desires and experiences online	Passive	30 years to think about it Are your braces a topic of conversation Dental braces as an adult Should I get braces for my kids now or later I need bracesâ€¦ going to college next year Do people really need braces Would you force your teen to get braces Clear or metal braces Braces and dental flaws Getting braces Would you fix a gap Are braces worth it To get braces or not to 30 something in braces …	15	comments	1	not reported	grounded-theory qualitative analysis	not reported	No	N/A	Patient	Unclear		Experience	Condition/disease; Healthcare delivery	Oral and dental health	not reported	Oral and dental health	N/A	Reported (not sought)	No	This study received an institutional review board exemption (number14-1254) from the University of North Carolina Office of Human Research Ethics	Yes	No user names or passwords were created to access these forums, and all content was classified as public data. Names were removed from the data.	Not reported
33	4667	Nimrod 2012	Leisure in Coping With Depression	Beth Green	Nimrod G, Kleiber D, Berdychevsky L. Leisure in Coping With Depression. Journal of Leisure Research. 2012;44:419-49. Available from: https://doi.org/10.1080/00222216.2012.11950272.	Journal Article	to explore how people with depression perceive and use leisure in coping with their illness and just how personal leisure practices are problematized in their experience	How do people with depression perceive leisure, and are they aware of the potential influences of leisure, such as the palliative and the reappraisal effects? â€¢ Are they using leisure intentionally as a resource for coping with depression, and if so, how? â€¢ What factors promote, or constrain, such instrumental use of leisure?	In the abstract	Netnography is based on observations of technologically mediated communication in online networks and communities	Other: Hine, 2000 and Mann and Stewart, 2000	netnography is useful not only for studying cybercultures, but also as an exploratory tool for studying general topics.	Unclear	Forums	25	messages/posts	1	approx 2/3 of 9318	thematic analysis	NR	No		Patient		NR	Experience	Condition/disease	Mental health, behavioural and neurodevelopmental	Depression	N/A	N/A	Reported (not sought)	Yes	Given the public nature of online forums, the study was approved as exempted from human subjects review.	Yes	communities that required registration were screened out (to avoid ethical issues)	Not reported
	4667	Nimrod 2012	Leisure in Coping With Depression	Imogen Forsythe	Nimrod, Galit & Kleiber, Douglas & Berdychevsky, Liza. (2012). Leisure in Coping With Depression. Journal of Leisure Research. 44. 419-449.	Journal Article	Aims to provide some of the missing information in the current body of knowledge.	How do people with depression perceive leisure, and are they aware of the potential influences of leisure, such as the palliative and the reappraisal effects? Are they using leisure intentionally as a resource for coping with depression, and if so, how? What factors promote, or constrain, such instrumental use of leisure?	In the abstract; In the methods	Netnography is based on observations of technologically mediated communication in online networks and communities	Kozinets literature	using netnography afforded a substantial amount of evidence on the personal reflections on leisure posted by a vast number of persons with depression.	Active	www.beatingthebeast.com; www.beyondblue.org.au; Brain.hastypastry.net; christianforums.com; depressionfalloutmessageboard.yuku.com; www.depressionforums.org; www.depression-guide.com; www.depressionhaven.org; www.depression-understood.org; ehealthforum.com; www.facetheissue.com; www.healingwell.com; www.healthboards.com; forums.healthyplace.com; www.medhelp.org; www.mentalhealth-world.org.uk; for…	25	forum posts	not reported	2000	thematic analysis	not reported	Yes	UK, USA, Canada, Australia	Patient	Unclear	Not reported	Experience	Condition/disease	Mental health, behavioural and neurodevelopmental	Depression	N/A	N/A	Not Reported	No	N/A	Yes	Each forum/chat was then briefly reviewed, and those that were relatively new or non-active (less than 500 posts) were screened out, as well as those that required registration (to avoid ethical issues).	Not reported
	4667	Nimrod 2012	Leisure in Coping With Depression	Consensus	Nimrod G, Kleiber D, Berdychevsky L. Leisure in Coping With Depression. Journal of Leisure Research. 2012;44:419-49. Available from: https://doi.org/10.1080/00222216.2012.11950272.	Journal Article	to explore how people with depression perceive and use leisure in coping with their illness and just how personal leisure practices are problematized in their experience	How do people with depression perceive leisure, and are they aware of the potential influences of leisure, such as the palliative and the reappraisal effects? Are they using leisure intentionally as a resource for coping with depression, and if so, how? What factors promote, or constrain, such instrumental use of leisure?	In the abstract	Netnography is based on observations of technologically mediated communication in online networks and communities	Kozinets literature	netnography is useful not only for studying cybercultures, but also as an exploratory tool for studying general topics.	Other: passive	www.beatingthebeast.com; www.beyondblue.org.au; Brain.hastypastry.net; christianforums.com; depressionfalloutmessageboard.yuku.com; www.depressionforums.org; www.depression-guide.com; www.depressionhaven.org; www.depression-understood.org; ehealthforum.com; www.facetheissue.com; www.healingwell.com; www.healthboards.com; forums.healthyplace.com; www.medhelp.org; www.mentalhealth-world.org.uk; for…	25	messages/posts	1	2000	thematic analysis	not reported	Yes	UK, USA, Canada, Australia	Patient	Unclear	Not reported	Experience	Condition/disease	Mental health, behavioural and neurodevelopmental	Depression	N/A	N/A	Reported (not sought)	Yes	Given the public nature of online forums, the study was approved as exempted from human subjects review.	Yes	Each forum/chat was then briefly reviewed, and those that were relatively new or non-active (less than 500 posts) were screened out, as well as those that required registration (to avoid ethical issues).	Not reported
34	4666	Dzubur 2019	Patientsâ€™ Concerns and Perceptions Regarding Biologic Therapies in Ankylosing Spondylitis: Insights from a Large-Scale Survey of Social Media Platforms	Beth Green	Dzubur E, Khalil C, Almario CV, Noah B, Minhas D, Ishimori M, et al. Patient Concerns and Perceptions Regarding Biologic Therapies in Ankylosing Spondylitis: Insights From a Large-Scale Survey of Social Media Platforms. Arthritis Care Res (Hoboken). 2019;71(2):323-30. Available from: https://doi.org/10.1002/acr.23600.	Journal Article	In this study, we used social media data to examine AS patientsâ€™ knowledge, attitudes, and beliefs regarding biologic therapies.	NR	In the methods	a type of ethnography that analyzes the free behavior of individuals on the Internet.	Other: Bowler GM. Netnography: A Method Specifically Designed to Study Cultures and Communities Online. The Qualitative Report 2010	In contrast to traditional qualitative methods such as focus groups and interviews, social netnography allows for a wide sampling pattern and provides a contextually-based study of unfiltered, free-flowing conversations which may more reliably generalize to the AS population at large	Unclear	Spondylitis.org, KickAS.org, Facebook.com, and Twitter.com, among many others	601	soical media posts	NR	27416	quantitative + qualitative thematic analysis	13262	No		Patient		NR	Experience	Condition/disease	Musculoskeletal conditions	ankylosing spondylitis	Medicines management	N/A	Reported (not sought)	Yes	This study was reviewed by the Cedars-Sinai Medical Center Institutional Review Board (Pro46580) and it was deemed exempt from review, as it did not meet the definition of â€œhuman subject researchâ€ under Department of Health and Human Services or U.S. Food and Drug Administration regulations.	No		Not reported
	4666	Dzubur 2019	Patientsâ€™ Concerns and Perceptions Regarding Biologic Therapies in Ankylosing Spondylitis: Insights from a Large-Scale Survey of Social Media Platforms	Georgette Eaton	Patientsâ€™ Concerns and Perceptions Regarding Biologic Therapies in Ankylosing Spondylitis: Insights from a Large-Scale Survey of Social Media Platforms Arthritis care & research // 2019;71(2):323-330	Journal Article					Kozinets literature		Active	US based and international websites, forums, blogs, spondylitis.org, KickAS, Facbook, Twitter	601 social media sites	Ankylosing spondylitis	Text, images, posts, videos	27416 posts	Thematic data analysis		Yes	US	Patient	Physical disabilities		Experience; Opinion	Condition/disease	Musculoskeletal conditions		Patient and service user care	Home	Reported (sought and obtained)	No				No
	4666	Dzubur 2019	Patientsâ€™ Concerns and Perceptions Regarding Biologic Therapies in Ankylosing Spondylitis: Insights from a Large-Scale Survey of Social Media Platforms	Consensus	Patientsâ€™ Concerns and Perceptions Regarding Biologic Therapies in Ankylosing Spondylitis: Insights from a Large-Scale Survey of Social Media Platforms Arthritis care & research // 2019;71(2):323-330	Journal Article	In this study, we used social media data to examine AS patientsâ€™ knowledge, attitudes, and beliefs regarding biologic therapies.	NR	In the methods	a type of ethnography that analyzes the free behavior of individuals on the Internet.	Kozinets literature	In contrast to traditional qualitative methods such as focus groups and interviews, social netnography allows for a wide sampling pattern and provides a contextually-based study of unfiltered, free-flowing conversations which may more reliably generalize to the AS population at large	Unclear	US based and international websites, forums, blogs, spondylitis.org, KickAS, Facbook, Twitter	601 social media sites	soical media posts	Text, images, posts, videos	27416 posts	quantitative + qualitative thematic analysis	13262	Yes	US	Patient	Physical disabilities	NR	Experience; Opinion	Condition/disease	Musculoskeletal conditions	ankylosing spondylitis	Patient and service user care	Home	Reported (sought and obtained)		This study was reviewed by the Cedars-Sinai Medical Center Institutional Review Board (Pro46580) and it was deemed exempt from review, as it did not meet the definition of â€œhuman subject researchâ€ under Department of Health and Human Services or U.S. Food and Drug Administration regulations.	No
35	4665	Oser 2021	â€œNot Today, Diabetesâ€: Using Blog Analysis to Understand Emotional Interactions and Support Among People With Type 1 Diabetes	Beth Green	Stuckey HL, Oser SM, Miller EL, Oser TK, Peyrot M, Sharma A. "Not Today, Diabetes": Using Blog Analysis to Understand Emotional Interactions and Support Among People With Type 1 Diabetes. Front Clin Diabetes Healthc. 2020;1:613569. Available from: https://doi.org/10.3389/fcdhc.2020.613569.	Journal Article	to understand how internet blogs are used by people with type 1 diabetes (T1D) to provide or exchange social support.	emotional and practical support shared among T1D blog participants	In the methods	NR		NR	Unclear	Bittersweet-Diabetes Diabetesaliciousness InDpendence Ninjabetic The Perfect D Scottâ€™s Diabetes Six Until Me Strangely Diabetic Sweetly Voiced Texting My Pancreas Six Until Me (2019) Diabetesaliciousness (blogs)	10	blog posts	1	280	thematic analysis	NR	No		Patient		NR	Experience	Condition/disease	Diabetes, metabolic and endocrine	Type 1 diabetes	N/A	N/A	Reported (sought and obtained)			Yes	identified blog authors gave permission to retrospectively analyze data publicly available on their blogs posted between June 1, 2012 and July 31, 2014	Yes	Content creators
	4665	Oser 2021	â€œNot Today, Diabetesâ€: Using Blog Analysis to Understand Emotional Interactions and Support Among People With Type 1 Diabetes	Imogen Forsythe	Stuckey, H. L., Oser, S. M., Miller, E. L., Oser, T. K., Peyrot, M., & Sharma, A. (2021). "Not Today, Diabetes": Using Blog Analysis to Understand Emotional Interactions and Support Among People With Type 1 Diabetes. Frontiers in clinical diabetes and healthcare	Journal Article	The goal of this study is to understand how internet blogs are used by people with type 1 diabetes (T1D) to provide or exchange social support.	not reported	In the methods	not reported	Kozinets literature	not reported	Passive	Bittersweet-Diabetes; Diabetesaliciousness; InDpendence; Ninjabetic; The Perfect D; Scott's Diabetes; Six Until Me; Strangely Diabetic; Sweetly Voiced; Texting My Pancreas; Six Until Me (2019); Diabetesaliciousness (2019)	10	blog posts, comments	2	296	thematic analysis	1079	No	N/A	Patient	Unclear	Not Reported	Experience	Condition/disease	Diabetes, metabolic and endocrine	Diabetes	N/A	N/A	Reported (sought and obtained)	No	N/A	No	N/A	Yes	Content creators
	4665	Oser 2021	â€œNot Today, Diabetesâ€: Using Blog Analysis to Understand Emotional Interactions and Support Among People With Type 1 Diabetes	Consensus	Stuckey, H. L., Oser, S. M., Miller, E. L., Oser, T. K., Peyrot, M., & Sharma, A. (2021). "Not Today, Diabetes": Using Blog Analysis to Understand Emotional Interactions and Support Among People With Type 1 Diabetes. Frontiers in clinical diabetes and healthcare Available from: https://doi.org/10.3389/fcdhc.2020.613569.	Journal Article	The goal of this study is to understand how internet blogs are used by people with type 1 diabetes (T1D) to provide or exchange social support.	not reported	In the methods	not reported	Kozinets literature	not reported	Unclear	Bittersweet-Diabetes; Diabetesaliciousness; InDpendence; Ninjabetic; The Perfect D; Scott's Diabetes; Six Until Me; Strangely Diabetic; Sweetly Voiced; Texting My Pancreas; Six Until Me (2019); Diabetesaliciousness (2019)	10	blog posts, comments	2	208	thematic analysis	1079	No	N/A	Patient	Unclear	Not Reported	Experience	Condition/disease	Diabetes, metabolic and endocrine	Type 1 diabetes	N/A	N/A	Reported (sought and obtained)	No	N/A	Yes	identified blog authors gave permission to retrospectively analyze data publicly available on their blogs posted between June 1, 2012 and July 31, 2014	Yes	Content creators
36	4664	Galimam 2022	Impact of Off-Time on Quality of Life in Parkinson's Patients and Their Caregivers: Insights from Social Media	Stacey Munnelly	Damier, P., Henderson, E. J., Romero-Imbroda, J., Galimam, L., Kronfeld, N., & Warnecke, T. (2022). Impact of Off-Time on Quality of Life in Parkinsonâ€™s Patients and Their Caregivers: Insights from Social Media. Parkinsonâ€™s Disease, 2022, 1800567â€“11. https://doi.org/10.1155/2022/1800567	Journal Article	Aim= Investigate the real-life experiences of People with Parkinson's Disease (PwPD) as reflected in online conversations on social media. Objective= To identify key themes and issues for PwPD.	Not specified	In the abstract	Not supplied		Not supplied	Passive	Public Twitter, Facebook pages and unspecified public Parkinson's forums	Not specified.	Posts about Parkinson's disease.	aimed to collect 3500 posts from the five countries of interest	UK= 1351, France= 799, Germany= 560, Italy= 543, Spain= 501	Quantitative= Results were categorized according to country of interest and key themes relating to the Parkinson's disease experience were grouped to provide a quantitative view of key term usage on a global level as well as country level Qualitative= Translated, coded data were uploaded into Natural language processing (NLP) (using software). The software identified common topics and associated …	Not specified	Yes	UK, Germany, France, Italy, and Spain	Patient; Other: People who are close to PwPD and have intimate knowledge of the patient experience (close friends, family, or caregiver)	Physical disabilities	Not specified	Experience	Condition/disease	Neurological conditions	Parkinson's disease	N/A	N/A	Reported (sought and obtained)			Yes	Data was anonymised, researchers abided by the terms and conditions of Twitter/Facebook, no private social media spaces were accessed/included	Not reported
	4664	Galimam 2022	Impact of Off-Time on Quality of Life in Parkinson's Patients and Their Caregivers: Insights from Social Media	Imogen Forsythe	Damier, P., Henderson, E. J., Romero-Imbroda, J., Galimam, L., Kronfeld, N., & Warnecke, T. (2022). Impact of Off-Time on Quality of Life in Parkinson's Patients and Their Caregivers: Insights from Social Media. Parkinson's disease, 2022, 1800567.	Journal Article	To identify key themes and issues for PwPD. Through this investigation, we hoped to gain a greater understanding of the important issues affecting PwPD. Additionally, we hoped to elucidate where off-time sits within the wider PD conversation and to raise awareness of the real-world impact of symptoms returning in between medication doses.	Not reported	In the abstract; In the methods	not reported	Not supported by citation	not reported	Unclear	Twitter, public forums, and public Facebook pages	not reported	posts	not reported	392962	thematic analysis	not reported	Yes	UK, Germany, France, Italy, Spain	Patient; Carer	Carers; Physical disabilities	not reported	Experience	Condition/disease	Neurological conditions	Parkinson's Disease	N/A	N/A	Not Reported	No	N/A	Yes	The research was carried out in line with the codes of conduct/guidance laid out for the (pharmaceutical) market research industry, including the British Healthcare Business Intelligence Association (BHBIA) and the European Pharmaceutical Market Research Association (EphMRA).	Not reported
	4664	Galimam 2022	Impact of Off-Time on Quality of Life in Parkinson's Patients and Their Caregivers: Insights from Social Media	Consensus	Damier, P., Henderson, E. J., Romero-Imbroda, J., Galimam, L., Kronfeld, N., & Warnecke, T. (2022). Impact of Off-Time on Quality of Life in Parkinsonâ€™s Patients and Their Caregivers: Insights from Social Media. Parkinsonâ€™s Disease, 2022, 1800567â€“11. https://doi.org/10.1155/2022/1800567	Journal Article	Aim= Investigate the real-life experiences of People with Parkinson's Disease (PwPD) as reflected in online conversations on social media. Objective= To identify key themes and issues for PwPD.	Not reported	In the abstract; In the methods	not reported	Not supported by citation	not reported	Passive	Twitter, public forums, and public Facebook pages	not reported	Posts about Parkinson's disease.	not reported	392962	Quantitative= Results were categorized according to country of interest and key themes relating to the Parkinson's disease experience were grouped to provide a quantitative view of key term usage on a global level as well as country level Qualitative= Translated, coded data were uploaded into Natural language processing (NLP) (using software). The software identified common topics and associated …	not reported	Yes	UK, Germany, France, Italy, Spain	Patient; Other: People who are close to PwPD and have intimate knowledge of the patient experience (close friends, family, or caregiver)	Carers; Physical disabilities	Not specified	Experience	Condition/disease	Neurological conditions	Parkinson's Disease	N/A	N/A	Not Reported	No	N/A	Yes	The research was carried out in line with the codes of conduct/guidance laid out for the (pharmaceutical) market research industry, including the British Healthcare Business Intelligence Association (BHBIA) and the European Pharmaceutical Market Research Association (EphMRA).	Not reported
37	4663	Arguedas, A. A. R. (2022)	Diagnosis as Subculture: Subversions of Health and Medical Knowledges in the Orthorexia Recovery Community on Instagram	Georgette Eaton	Ross Arguedas, A. A. (2022). Diagnosis as Subculture: Subversions of Health and Medical Knowledges in the Orthorexia Recovery Community on Instagram. Qualitative Sociology, 45(3), 327â€“351. https://doi.org/10.1007/s11133-022-09518-2	Journal Article	To analyze how participants in the recovery subculture negotiate dominant understandings of health and their relationship to them precisely through their shared identity, language, and practices.		In the methods		Kozinets literature			Instagram	1	Orthorexia	images/videos/text on instagram	>150 accounts	350 hours of digital ethnographic feldwork, or netnography	Not listed	No		Patient; Carer; Public	Vulnerable groups		Experience; Opinion	Condition/disease	Mental health, behavioural and neurodevelopmental	Recovery from eating disorder	Mental health services	Accident and injury prevention	Reported (sought and obtained)			Yes		No	Other
	4663		Diagnosis as Subculture: Subversions of Health and Medical Knowledges in the Orthorexia Recovery Community on Instagram	Imogen Forsythe	Ross Arguedas AA. Diagnosis as Subculture: Subversions of Health and Medical Knowledges in the Orthorexia Recovery Community on Instagram. Qual Sociol. 2022;45(3):327-351. doi: 10.1007/s11133-022-09518-2. Epub 2022 Jul 27. PMID: 35910398; PMCID: PMC9326432.	Journal Article	Examining the orthorexia recovery community on Instagram	how participants use orthorexia to negotiate the meanings of health and their relationship to it	In the abstract	online ethnographic fieldwork	Kozinets literature	home to a large community of individuals involved in eating disorder recovery, including a subset that identifies with orthorexia and uses the platform to support their recovery process	Active	Instagram and YouTube	2	posts and stories	not specified	not specified	MAXQDA software	34	No		Patient	Unclear	N/A	Other: Included all content aimed at supporting recovery process, perspective not specified.	Condition/disease	Mental health, behavioural and neurodevelopmental	orthorexia	N/A	N/A	Reported (sought and obtained)			No		Not reported
	4663		Diagnosis as Subculture: Subversions of Health and Medical Knowledges in the Orthorexia Recovery Community on Instagram	Consensus	Ross Arguedas AA. Diagnosis as Subculture: Subversions of Health and Medical Knowledges in the Orthorexia Recovery Community on Instagram. Qual Sociol. 2022;45(3):327-351. doi: 10.1007/s11133-022-09518-2. Epub 2022 Jul 27. PMID: 35910398; PMCID: PMC9326432.	Journal Article	To analyze how participants in the recovery subculture negotiate dominant understandings of health and their relationship to them precisely through their shared identity, language, and practices.	how participants use orthorexia to negotiate the meanings of health and their relationship to it	In the methods	online ethnographic fieldwork	Kozinets literature	home to a large community of individuals involved in eating disorder recovery, including a subset that identifies with orthorexia and uses the platform to support their recovery process	Active	Instagram and YouTube	2	posts and stories	images/videos/text on instagram	>150 accounts	350 hours of digital ethnographic feldwork, or netnography	Not listed	No		Patient; Carer; Public	Vulnerable groups	N/A	Experience; Opinion	Condition/disease	Mental health, behavioural and neurodevelopmental	orthorexia	Mental health services	N/A	Reported (sought and obtained)			No		No	Content creators
38	4662	Lawless 2020	Peer-to-Peer Health Communication in Older Adults' Online Communities: Protocol for a Qualitative Netnographic Study and Co-Design Approach	Stacey Munnelly	Lawless, M. T., Archibald, M., De Plaza, M. A. P., Drioli-Phillips, P., & Kitson, A. (2020). Peer-to-peer health communication in older adultsâ€™ online communities: Protocol for a qualitative netnographic study and co-design approach. JMIR Research Protocols, 9(9), e19834â€“e19834. https://doi.org/10.2196/19834	Journal Article	This study aims to use a two-phase, web-based ethnographic (netnography) and co-design approach to explore specific health care and self-care topics that older adults discuss in a UK-based online community and how peer supporters respond to these queries with informational and/or social support and engage with stakeholders to define the needs and requirements for new ICT-based interventions capab…	Phase1- no research questions posed Phase 2- 1. What is lacking in the current digital services for older people with LTCs living in the community who experience social isolation? 2. What do we want the solutions to ideally achieve? 3. How can we imagine the solutions failing? 4. Who will be involved in using the solutions?	In the abstract	Netnography is a web-based ethnographic method for studying cyber cultures â€œsitting within a broader methodological context of online or virtual ethnography	Kozinets literature; Other: Wiles, E. Patients self efficacy within online health communities: facilitating chronic disease self management behaviours through peer education. Health Commun 2016: 31(3):299-307	Netnography is a useful exploratory tool for understanding consumer perceptions, experiences, learning, and behaviors in online social networks and communities.	Active	website host of online forums for older people (age>50)	one	Phase 1- Health related posts/discussions of older people Phase 2- discussions on digital health services for older people with LTCs who experience social isolation, does this need solving, how could this fail and who should be involved	Two- content threads and workshop discussions	Phase 1 200 forum threads Phase 2	Phase 1- All textual and graphical materials to be imported into the qualitative data analysis software package NVivo 12 (QSR International). Data to be analysed with a constructivist grounded theory approach and elements of situational analysis, which extends the grounded theory to include different kinds of maps to explore differences and conceptual relationality. The analysis will move through…	Phase 1- not specified Phase 2- 15-30	Yes	UK	Practitioner; Patient; Carer	Older people	Phase 1 >50 Phase 2 >65	Experience; Opinion	Condition/disease; Healthcare delivery; Other: Long term conditions and Social isolation	N/A		Digital health		Reported (sought and obtained)			Yes	Ethical approval was obtained from the Flinders University Social and Behavioral Research Ethics Committee (project number 8559). In phase 1, as the identities of users are unknown (people posting on the website are known only by their username), we were unable to obtain informed consent from individual users to participate in the research. Consistent with contemporary guidelines and ethical code…	Yes
	4662	Lawless 2020	Peer-to-Peer Health Communication in Older Adults' Online Communities: Protocol for a Qualitative Netnographic Study and Co-Design Approach	Imogen Forsythe	Lawless, M. T., Archibald, M., Pinero de Plaza, M. A., Drioli-Phillips, P., & Kitson, A. (2020). Peer-to-Peer Health Communication in Older Adults' Online Communities: Protocol for a Qualitative Netnographic Study and Co-Design Approach. JMIR research protocols, 9(9), e19834.	Journal Article	This study aims to use a two-phase, web-based ethnographic (netnography) and co-design approach to explore specific health care and self-care topics that older adults discuss in a UK-based online community and how peer supporters respond to these queries with informational and/or social support and engage with stakeholders to define the needs and requirements for new ICT-based interventions capab…	What is lacking in the current digital services for older people with LTCs living in the community who experience social isolation? What do we want the solutions to ideally achieve? How can we imagine the solutions failing? Who will be involved in using the solutions?	In the title; In the abstract; In the methods	Netnography is a web-based ethnographic method for studying cyber cultures â€œsitting within a broader methodological context of online or virtual ethnographyâ€ and a useful exploratory tool for understanding consumer perceptions, experiences, learning, and behaviors in online social networks and communities	Kozinets literature	netnography offers several benefits over offline methods, particularly with regard to the ability to collect timely and continuous naturalistic data	Passive	UK-based entertainment and lifestyle website and social network explicitly targeting older people	1	text and graphical posts on website	not reported	not reported	thematic analysis	not reported	Yes	UK	Patient; Carer	Older people	not reported	Experience	Condition/disease	Multiple long-term conditions	N/A	N/A	N/A	Reported (sought and obtained)	No	N/A	Yes	To further protect the privacy of website users, we will remove terms, images (if attached in forum posts), and phrases that could identify users, their health care providers, and/or carers.	Yes	Gatekeepers
	4662	Lawless 2020	Peer-to-Peer Health Communication in Older Adults' Online Communities: Protocol for a Qualitative Netnographic Study and Co-Design Approach	Consensus	Lawless, M. T., Archibald, M., Pinero de Plaza, M. A., Drioli-Phillips, P., & Kitson, A. (2020). Peer-to-Peer Health Communication in Older Adults' Online Communities: Protocol for a Qualitative Netnographic Study and Co-Design Approach. JMIR research protocols, 9(9), e19834.	Journal Article	This study aims to use a two-phase, web-based ethnographic (netnography) and co-design approach to explore specific health care and self-care topics that older adults discuss in a UK-based online community and how peer supporters respond to these queries with informational and/or social support and engage with stakeholders to define the needs and requirements for new ICT-based interventions capab…	Phase1- no research questions posed Phase 2- 1. What is lacking in the current digital services for older people with LTCs living in the community who experience social isolation? 2. What do we want the solutions to ideally achieve? 3. How can we imagine the solutions failing? 4. Who will be involved in using the solutions?	In the title; In the abstract; In the methods	Netnography is a web-based ethnographic method for studying cyber cultures â€œsitting within a broader methodological context of online or virtual ethnographyâ€ and a useful exploratory tool for understanding consumer perceptions, experiences, learning, and behaviors in online social networks and communities	Kozinets literature; Other: Wiles, E. Patients self efficacy within online health communities: facilitating chronic disease self management behaviours through peer education. Health Commun 2016: 31(3):299-307	Netnography is a useful exploratory tool for understanding consumer perceptions, experiences, learning, and behaviors in online social networks and communities.	Active	UK-based entertainment and lifestyle website and social network explicitly targeting older people	1	Phase 1- Health related posts/discussions of older people Phase 2- discussions on digital health services for older people with LTCs who experience social isolation, does this need solving, how could this fail and who should be involved	Two- content threads and workshop discussions	Phase 1 200 forum threads Phase 2	Phase 1- All textual and graphical materials to be imported into the qualitative data analysis software package NVivo 12 (QSR International). Data to be analysed with a constructivist grounded theory approach and elements of situational analysis, which extends the grounded theory to include different kinds of maps to explore differences and conceptual relationality. The analysis will move through…	Phase 1- not specified Phase 2- 15-30	Yes	UK	Practitioner; Patient; Carer	Older people	Phase 1 >50 Phase 2 >65	Experience; Opinion	Condition/disease; Healthcare delivery; Other: Long term conditions and Social isolation	N/A	N/A	Digital health	N/A	Reported (sought and obtained)	No	N/A	Yes	Ethical approval was obtained from the Flinders University Social and Behavioral Research Ethics Committee (project number 8559). In phase 1, as the identities of users are unknown (people posting on the website are known only by their username), we were unable to obtain informed consent from individual users to participate in the research. Consistent with contemporary guidelines and ethical code…	Yes
39	4660	Lee 2019	Codeine Addiction and Internet Forum Use and Support: Qualitative Netnographic Study	Beth Green	Lee E, Cooper RJ. Codeine Addiction and Internet Forum Use and Support: Qualitative Netnographic Study. JMIR Ment Health. 2019;6(4):e12354. Available from: https://doi.org/10.2196/12354.	Journal Article	sought to explore the experiences of people with self-reported addiction to codeine and, specifically, how a social media forum is used to communicate with others about this issue	NR	In the title; In the abstract; In the methods	NR		NR	Unclear	Mumsnet	1	threads	1	25	Braun and Clarkeâ€™s six phases of thematic analysis	NR	No		Patient		NR	Experience	Condition/disease	Mental health, behavioural and neurodevelopmental	Addiction	N/A	N/A	Reported (sought and obtained)			Yes	to maintain anonymity, usersâ€™ names will not be presented, and all quotes will be paraphrased having been checked in Mumsnet and Google that they cannot be used to identify the thread	No
	4660	Lee 2019	Codeine Addiction and Internet Forum Use and Support: Qualitative Netnographic Study	Georgette Eaton	Lee E, Cooper RJ (2019) Codeine Addiction and Internet Forum Use and Support: Qualitative Netnographic Study. JMIR Ment Health 6(4):e12354 doi: 10.2196/12354	Journal Article	This study sought to explore the experiences of people with self-reported addiction to codeine and, specifically, how a social media forum is used to communicate with others about this issue.		In the title; In the abstract; In the methods		Kozinets literature	None	Passive	Mumsnet	1	Cocaine addiction	threads	100	Thematic		No		Patient; Carer; Public	Vulnerable groups		Experience; Opinion	Condition/disease		Cocaine addiction		Communities	Reported (sought and obtained)			Yes		No
	4660	Lee 2019	Codeine Addiction and Internet Forum Use and Support: Qualitative Netnographic Study	Consensus	Lee E, Cooper RJ. Codeine Addiction and Internet Forum Use and Support: Qualitative Netnographic Study. JMIR Mental Health. 2019;6(4):e12354. Available from: https://doi.org/10.2196/12354.	Journal Article	This study sought to explore the experiences of people with self-reported addiction to codeine and, specifically, how a social media forum is used to communicate with others about this issue.	Not reported	In the title; In the abstract; In the methods	Not reported	Kozinets literature	Not reported	Passive	Mumsnet	1	threads	1	25 threads	Braun and Clarkeâ€™s six phases of thematic analysis	Not reported	No		Patient	Unclear	not reported	Experience; Opinion	Condition/disease	Mental health, behavioural and neurodevelopmental	Cocaine addiction	N/A	N/A	Reported (sought and obtained)			Yes	to maintain anonymity, usersâ€™ names will not be presented, and all quotes will be paraphrased having been checked in Mumsnet and Google that they cannot be used to identify the thread	No
40	4659	White 2016	The subjective experience of early onset Alzheimer's disease: Using online communities to combat social isolation	Stacey Munnelly	White, N. (2016). The subjective experience of early onset Alzheimerâ€™s disease: Using online communities to combat social isolation. ProQuest Dissertations & Theses.	Dissertation/Thesis	The aim is to advance current understanding of the role of online communities by investigating the ways people with EOAD may use online forums to combat the challenges of social isolation. By exploring the ways in which engaging within an online community may help to lessen social isolation experienced by Internet users with a formal diagnosis of EOAD	Primary Question 1. In what ways does engagement within an online community help to combat social isolation experienced by individuals with early onset Alzheimerâ€™s disease? Secondary Questions 2. What are the motivators to social interaction within the online forum? 3. How do conversations typically progress and how are they maintained? 4. What expressions of belonging are demonstrated?	In the abstract	Netnography is a qualitative research methodology â€œthat adapts ethnographic research techniques to the study of cultures and communities emerging through computer mediated communicationsâ€ (Kozinets, 2002, p. 2).	Kozinets literature	Interpretive description and netnography offered a rich and dynamic understanding of ways in which online social engagement may serve as a method for combatting social isolation and how knowledge gleaned from this study can help to guide nursing practice	Passive	An online forum created by a North American based Alzheimerâ€™s association and tailored primarily for people with young onset dementia (YoD), including EOAD	one	'threads' or conversations between forum users	one	A total of 569 original threads and 4,796 individual messages were included in the analysis, of which 2,039 messages were posted by someone with a self reported diagnosis of EOAD	Interpretive description	40	Yes	North America	Patient	Older people		Experience; Opinion	Condition/disease	Neurological conditions	Early Onset Alzheimer's Dementia	N/A	Other	Reported (not sought)	Yes	Archived textual communications and community observations fell under the category of reasonable use of publically available information as stated in Trinity Western Universityâ€™s Research Ethics Board Policy and Procedures, Section 3.1.f; thus, formal ethics approval was not required	Yes	security and privacy guidelines were followed Risk benefits analysis was performed	No
	4659	White 2016	The subjective experience of early onset Alzheimer's disease: Using online communities to combat social isolation	Imogen Forsythe	White N. The subjective experience of early onset Alzheimer's disease: Using online communities to combat social isolation. Thesis, Mount Royal University. 2011.	Dissertation/Thesis	This research study aims to contribute to existing knowledge by exploring the ways in which online communities can positively contribute to ones overall well-being by fulfilling a need for social interactioms	In what ways does engagement within an online community help combat social isolation experienced by individuals with early onset Alzheimerâ€™s disease? What are the motivators to social interaction within the online forum? How do conversations typically progress, and how are they maintained? What expressions of belonging are demonstrated?	In the abstract; In the methods	Netnography is a qualitative research methodology â€œthat adapts ethnographic research techniques to the study of cultures and communities emerging through computer mediated communicationsâ€	Kozinets literature	interpretive description and netnography offered a rich and dynamic understanding of ways in which online social engagement may serve as a method for combatting social isolation and how knowledge gleaned from this study can help to guide nursing practice	Passive	Online forum	1	conversation threads	1	644	narrative analysis	230	No	N/A	Patient	Carers; Vulnerable groups	Under 65 yrs	Experience	Condition/disease	Neurological conditions	Dementia (young/early onset)	N/A	N/A	Not Reported	No		Yes	Fictitious names were used to protect the anonymity of community members (Kozinets, 2015). As an additional safeguard, the name of the online community was omitted in the final product of the report. Personal information beyond what was provided by the users in text or on their basic profiles was not requested. Identifiers such as age, marital status, location and employment status were not used …	Not reported
	4659	White 2016	The subjective experience of early onset Alzheimer's disease: Using online communities to combat social isolation	Consensus	White, N. (2016). The subjective experience of early onset Alzheimerâ€™s disease: Using online communities to combat social isolation. ProQuest Dissertations & Theses.	Dissertation/Thesis	The aim is to advance current understanding of the role of online communities by investigating the ways people with EOAD may use online forums to combat the challenges of social isolation. By exploring the ways in which engaging within an online community may help to lessen social isolation experienced by Internet users with a formal diagnosis of EOAD	Primary Question 1. In what ways does engagement within an online community help to combat social isolation experienced by individuals with early onset Alzheimerâ€™s disease? Secondary Questions 2. What are the motivators to social interaction within the online forum? 3. How do conversations typically progress and how are they maintained? 4. What expressions of belonging are demonstrated?	In the abstract; In the methods	Netnography is a qualitative research methodology â€œthat adapts ethnographic research techniques to the study of cultures and communities emerging through computer mediated communicationsâ€ (Kozinets, 2002, p. 2).	Kozinets literature	interpretive description and netnography offered a rich and dynamic understanding of ways in which online social engagement may serve as a method for combatting social isolation and how knowledge gleaned from this study can help to guide nursing practice	Passive	An online forum created by a North American based Alzheimerâ€™s association and tailored primarily for people with young onset dementia (YoD), including EOAD	1	'threads' or conversations between forum users	1	A total of 569 original threads and 4,796 individual messages were included in the analysis, of which 2,039 messages were posted by someone with a self reported diagnosis of EOAD	Interpretive description	230	Yes	North America	Patient	Unclear	Under 65 yrs	Experience	Condition/disease	Neurological conditions	Early Onset Alzheimer's Dementia	N/A	N/A	Reported (not sought)	Yes	Archived textual communications and community observations fell under the category of reasonable use of publically available information as stated in Trinity Western Universityâ€™s Research Ethics Board Policy and Procedures, Section 3.1.f; thus, formal ethics approval was not required	Yes	Fictitious names were used to protect the anonymity of community members (Kozinets, 2015). As an additional safeguard, the name of the online community was omitted in the final product of the report. Personal information beyond what was provided by the users in text or on their basic profiles was not requested. Identifiers such as age, marital status, location and employment status were not used …	No
41	4658	SABMAZ 2021	VIEWING PAIN EXPERIENCES FORM A SOCIAL CONSTRUCTIVIST PERSPECTIVE: A NETNOGRAPHIC RESEARCH ON PATIENT WITH BEHÃ‡ETâ€™S	Beth Green	Sabmaz M. VIEWING PAIN EXPERIENCES FORM A SOCIAL CONSTRUCTIVIST PERSPECTIVE: A NETNOGRAPHIC RESEARCH ON PATIENT WITH BEHÃ‡ETâ€™S DISEASE. The Beykent University 2021.	Dissertation/Thesis	is to understand how individuals diagnosed with BehÃ§et's disease form their own identities in social life and how they experience it.	What are the difficulties experienced by individuals with BehÃ§etâ€™s disease?	In the title; In the methods	In the method of netnography, there are two most important and basic concepts of management. These are emotions and storie	Kozinets literature	Due to the increase in the data and the rules applied by the countries in their own internal administrative systems, the majority of the research was conducted with the â€œnetnographyâ€ method.	Active	social media group	unclear	comments	1	NR		65	No		Patient		NR	Experience	Condition/disease	Blood and immune system	BehÃ§et's disease	N/A	N/A	Not Reported			Yes	On the grounds of the ethical rules of the netnography method Robert V. Kozinets (2010), I sent a request for membership to a disease-related group on social media with an identity I created from my own experience for make the research both for its reality, for to reach a conclusion.	Yes	Content creators
	4658	SABMAZ 2021	VIEWING PAIN EXPERIENCES FORM A SOCIAL CONSTRUCTIVIST PERSPECTIVE: A NETNOGRAPHIC RESEARCH ON PATIENT WITH BEHÃ‡ETâ€™S	Imogen Forsythe	Submaz M. Viewing Pain Experiences From A Social Constructivist Perspective: A Netnographic Research on Patient with BehÃ§et's Disease. The Beykent University Department of Sociology. 2021.	Dissertation/Thesis	The aim of this research is to understand how individuals diagnosed with BehÃ§et's disease form their own identities in social life and how they experience it.	â€œWhat are the difficulties experienced by individuals with BehÃ§etâ€™s disease?â€	In the title; In the abstract; In the methods	Netnography methodology is based on trying to understand social interaction in all digital communication media. At this point, netnography can also be defined as a specific set of research practices related to data collection, analysis, research ethics and representation based on participatory observation	Kozinets literature	Not reported	Active	social media groups (unspecified)	not reported	interview responses	not reported	not reported	content analysis	50	No	N/A	Patient	Unclear		Experience	Condition/disease	Blood and immune system	Behcet's disease	N/A	N/A	Not Reported	No	N/A	Yes	I finished my research in October 2020 within the framework of ethical rules.	Yes	Content creators
	4658	SABMAZ 2021	VIEWING PAIN EXPERIENCES FORM A SOCIAL CONSTRUCTIVIST PERSPECTIVE: A NETNOGRAPHIC RESEARCH ON PATIENT WITH BEHÃ‡ETâ€™S	Consensus	Submaz M. Viewing Pain Experiences From A Social Constructivist Perspective: A Netnographic Research on Patient with BehÃ§et's Disease. The Beykent University Department of Sociology. 2021.	Dissertation/Thesis	The aim of this research is to understand how individuals diagnosed with BehÃ§et's disease form their own identities in social life and how they experience it.	â€œWhat are the difficulties experienced by individuals with BehÃ§etâ€™s disease?â€	In the title; In the abstract; In the methods	Netnography methodology is based on trying to understand social interaction in all digital communication media. At this point, netnography can also be defined as a specific set of research practices related to data collection, analysis, research ethics and representation based on participatory observation	Kozinets literature	Due to the increase in the data and the rules applied by the countries in their own internal administrative systems, the majority of the research was conducted with the â€œnetnographyâ€ method.	Active	social media groups (unspecified)	not reported	interview responses	1	not reported	content analysis	50	No	N/A	Patient	Unclear	NR	Experience	Condition/disease	Blood and immune system	Behcet's disease	N/A	N/A	Not Reported	No	N/A	Yes	I finished my research in October 2020 within the framework of ethical rules.	Yes	Content creators
42	4656	Syahputri 2023	Netnography Study of Mental Health Disorder Discussion in the K-Pop Music Video among YouTube Users	Imogen Forsythe	Syahputri A, Arviani H, Febrianita R, Achmad Z.A. Netnography Study of Mental Health Disorder Discussion in the K-Pop Music Video among YouTube Users. 2023. Metafora: Education, Social Sciences and Humanities Journal. Vol 7, Issue 2.	Journal Article	This study aims to look at and map mental health issues from the two music videos.	not reported	In the title; In the abstract; In the methods	The netnographic method is a form of ethnography adapted to the social world mediated by computer devices	Kozinets literature		Passive	youtube	1	comments on videos	1	comments on 2 videos	thematic analysis	not reported	No	N/A	Patient; Public	Vulnerable groups	not reported	Experience	Condition/disease	Mental health, behavioural and neurodevelopmental	Depression, Anxiety, Borderline Personality Disorder (BPD)	N/A	N/A	Not Reported	No	N/A	No	N/A	Not reported
	4656	Syahputri 2023	Netnography Study of Mental Health Disorder Discussion in the K-Pop Music Video among YouTube Users	Beth Green	Syahputri A, Arviani H, Febrianita R, Achmad Z. Netnography Study of Mental Health Disorder Discussion in the K-Pop Music Video among YouTube Users. Metafora Education Social Sciences and Humanities Journal. 2023;7:15-29.	Journal Article	This study aims to look at and map mental health issues from the two music videos.	NR	In the title; In the abstract; In the methods	namely a qualitative method that adapts ethnographic techniques to study cultures and communities that exist in computer mediated communication or Computer Mediated Communication (CMC)	Kozinets literature; Other: Qumairoh et al., 2022	This netographic method is used to be able to understand the types of social relations in social networks such as social media.		Youtube	1	comments	1	NR	NR	NR	No		Patient		NR	Experience	Condition/disease	Mental health, behavioural and neurodevelopmental	Mental health conditions	N/A	N/A	Not Reported	No		No		Not reported
	4656	Syahputri 2023	Netnography Study of Mental Health Disorder Discussion in the K-Pop Music Video among YouTube Users	Consensus	Syahputri A, Arviani H, Febrianita R, Achmad Z. Netnography Study of Mental Health Disorder Discussion in the K-Pop Music Video among YouTube Users. Metafora Education Social Sciences and Humanities Journal. 2023;7:15-29.	Journal Article	This study aims to look at and map mental health issues from the two music videos.	not reported	In the title; In the abstract; In the methods	namely a qualitative method that adapts ethnographic techniques to study cultures and communities that exist in computer mediated communication or Computer Mediated Communication (CMC)	Kozinets literature; Other: Qumairoh et al., 2022	This netographic method is used to be able to understand the types of social relations in social networks such as social media.	Passive	youtube	1	comments	1	comments on 2 videos	thematic analysis	not reported	No	N/A	Patient; Public	Vulnerable groups	not reported	Experience	Condition/disease	Mental health, behavioural and neurodevelopmental	Depression, Anxiety, Borderline Personality Disorder (BPD)	N/A	N/A	Not Reported	No	N/A	No	N/A	Not reported
43	4655	Argan 2016	A Netnographic Study on Virtual Community of Patients with Spinal Cord Injury (SCI) in Turkey	Emma Dobson	Argan MT, Argan M, Ã–zer A. A Netnographic Study on Virtual Community of Patients with Spinal Cord Injury (SCI) in Turkey. Ä°nternet UygulamalarÄ± ve YÃ¶netimi Dergisi. 2016;7(1):31-43.	Journal Article	The purpose of this netnographic study is to investigate the use of virtual community for patients with SCI problems and to explore the role that this health-related community plays in their life experiences	Not provided	In the title; In the abstract; In the methods	â€œa written account of online cyber-culture, informed by the methods of cultural anthropologyâ€ (Kozinets, 1997, p.472)	Kozinets literature	In order to have in-depth knowledge about patientsâ€™ experiences in a virtual community concerning with specific health problem, netnography was used for data analysis and interpretation.	Unclear	Website forums	6	Forum posts (issues and responses)	1	15780	Netnography	Not reported	Yes	Turkey	Patient	Other: N/A	Not reported	Experience	Condition/disease	Musculoskeletal conditions	Spinal Cord Injuries (SCI)	N/A	N/A	Not Reported	No	N/A	No	N/A	Not reported
	4655	Argan 2016	A Netnographic Study on Virtual Community of Patients with Spinal Cord Injury (SCI) in Turkey	Imogen Forsythe	Argan1, M. T., Argan2, M., & Ã–zer3, A. (2016). A Netnographic Study on Virtual Community of Patients with Spinal Cord Injury (SCI) in Turkey. Ä°nternet UygulamalarÄ± Ve YÃ¶netimi Dergisi, 7(1), 31-43. https://doi.org/10.5505/iuyd.2016.66588	Journal Article	the purpose of this netnographic study is to investigate the use of virtual community for patients with SCI problems and to explore the role that this health related community plays in their life experiences	what constitutes experiences of patients with serious health disease	In the title; In the abstract; In the methods	the application of ethnography for observing and studying cultures and communities formed through online communications form of online data collection comprises a blend of ethnography, content analysis, and discourse analysis.	Kozinets literature; Other: (La Rocca, Mandelli & Snehota, 2014, p. 691) Pettigrew et al. (2013)	to understand their perceptions, attitudes, and feelings on an online platform to have in-depth knowledge about patientsâ€™ experiences in a virtual community concerning with specific health problem, netnography was used for data analysis and interpretation.	Unclear		6		2	5864 issues and 9916 responses	thematic analysis (NR but appears that way)	374	No		Patient	Physical disabilities	NR	Experience	Condition/disease	Musculoskeletal conditions	Spinal Cord Injury	N/A	N/A	Not Reported	No		Yes	(1) Researchers should explain the presence to online community members during any research; (2) the researchers should ensure confidentiality and anonymity to informants; and (3) the researcher should seek and incorporate feedback from members of the online community being researched. (4) researcher should take a cautious position on the private-versus-public medium issue.	Not reported
	4655	Argan 2016	A Netnographic Study on Virtual Community of Patients with Spinal Cord Injury (SCI) in Turkey	Consensus	Argan1, M. T., Argan2, M., & Ã–zer3, A. (2016). A Netnographic Study on Virtual Community of Patients with Spinal Cord Injury (SCI) in Turkey. Ä°nternet UygulamalarÄ± Ve YÃ¶netimi Dergisi, 7(1), 31-43. https://doi.org/10.5505/iuyd.2016.66588	Journal Article	The purpose of this netnographic study is to investigate the use of virtual community for patients with SCI problems and to explore the role that this health-related community plays in their life experiences	Not provided	In the title; In the abstract; In the methods	â€œa written account of online cyber-culture, informed by the methods of cultural anthropologyâ€ (Kozinets, 1997, p.472)	Kozinets literature; Other: (La Rocca, Mandelli & Snehota, 2014, p. 691) Pettigrew et al. (2013)	to understand their perceptions, attitudes, and feelings on an online platform to have in-depth knowledge about patientsâ€™ experiences in a virtual community concerning with specific health problem, netnography was used for data analysis and interpretation.	Unclear	Website forums	6	Forum posts (issues and responses)	1	15780	Netnography	Not reported	Yes	Turkey	Patient	Physical disabilities	Not reported	Experience	Condition/disease	Musculoskeletal conditions	Spinal Cord Injuries (SCI)	N/A	N/A	Not Reported	No	N/A	Yes	(1) Researchers should explain the presence to online community members during any research; (2) the researchers should ensure confidentiality and anonymity to informants; and (3) the researcher should seek and incorporate feedback from members of the online community being researched. (4) researcher should take a cautious position on the private-versus-public medium issue.	Not reported	Other: N/A
44	4654		MANAGING CONSUMERS EXPERIENCE IN HEALTHCARE: AN NETNOGRAPHIC APPROACH TO DECODE PERSONAL LEVEL ATTRIBUTES	Amany Sadat	Verma, Sanjeev & Suri, Harish. (2022). Managing Consumers Experience in Healthcare. British Journal of Administrative Management. 58.	Journal Article	To gather patient insights in understanding the value creation by an organization and its influence in mapping of patientâ€™s experience.	RQ 1: What dimensions from the personal perspective, create value and contribute to patientâ€™s experience, in India? Are they different when compared to healthcare in developed world? RQ 2: How do patients rank these personal dimensions in the order of priority? RQ 3: In India, how significant is the impact of ethics on patient experience?	In the title; In the abstract; In the methods	We deployed Kozinetâ€™s five step research protocol (EntrÃ©e, Data collection, Analysis & Interpretation,Ethics and Member Checks) to identify and classify thedimensions thus ensuring an adequate adaptation ofethnographic study.	Kozinets literature	Patient experience narrated on a social media platform becomes visible to large masses. Consumers planning to avail a particular service, these days, prefer to check it out on social networking sites	Passive	Mouthshut website	1	Discussion threads		51	content analysis		Yes	India	Unclear	Unclear		Experience; Opinion		N/A		N/A	N/A	Not Reported	No		No		Not reported
	4654		MANAGING CONSUMERS EXPERIENCE IN HEALTHCARE: AN NETNOGRAPHIC APPROACH TO DECODE PERSONAL LEVEL ATTRIBUTES	Imogen Forsythe	Verma, Sanjeev & Suri, Harish. (2022). Managing Consumers Experience in Healthcare. British Journal of Administrative Management. 58.	Journal Article	The purpose of this study is to understand patientâ€™s (or their companionâ€™s) experience during their visit to the hospitals, arrive and list out the determinants which essentially can be classified as Personal attributes during the value creation and rank them in terms of their impact.	What dimensions from thepersonal perspective, create value and contribute to patientâ€™s experience, in India? Are they different when compared to healthcare in developed world? How do patients rank these personal dimensions in the order of priority? In India, how significant is the impact of ethics on patient experience?	In the title; In the abstract; In the methods	Netnographyis a relatively new method designed to provide consumer insights from social media data (Kozinets, 1998; 2002; 2010; Belk & Kozinet 2005). It is used to collect primary data such as comments, discussions from online communities like Facebook, Twitter, LinkedIn, Youtube, Instagram etc. The views of supporters or user groups are formed on social media for a particular cause.	Kozinets literature	not reported		e medifee.com, essencz.com, treatmenttraveller.com, clinicspots.com, facebook, twitter, Mouthshut	not reported	online reviews	not reported	51	grounded analysis	not reported	Yes	India	Patient; Parent; Carer	Unclear	not reported	Experience	Healthcare delivery	N/A	N/A	N/A	Hospitals	Not Reported	No	Not reported	No		Not reported
	4654		MANAGING CONSUMERS EXPERIENCE IN HEALTHCARE: AN NETNOGRAPHIC APPROACH TO DECODE PERSONAL LEVEL ATTRIBUTES	Consensus	Verma, Sanjeev & Suri, Harish. (2022). Managing Consumers Experience in Healthcare. British Journal of Administrative Management. 58.	Journal Article	The purpose of this study is to understand patientâ€™s (or their companionâ€™s) experience during their visit to the hospitals, arrive and list out the determinants which essentially can be classified as Personal attributes during the value creation and rank them in terms of their impact.	What dimensions from thepersonal perspective, create value and contribute to patientâ€™s experience, in India? Are they different when compared to healthcare in developed world? How do patients rank these personal dimensions in the order of priority? In India, how significant is the impact of ethics on patient experience?	In the title; In the abstract; In the methods	Netnographyis a relatively new method designed to provide consumer insights from social media data (Kozinets, 1998; 2002; 2010; Belk & Kozinet 2005). It is used to collect primary data such as comments, discussions from online communities like Facebook, Twitter, LinkedIn, Youtube, Instagram etc. The views of supporters or user groups are formed on social media for a particular cause.	Kozinets literature	not reported	Passive	Mouthshut website	1	Discussion threads	1	51	grounded theory	not reported	Yes	India	Patient; Parent; Carer	Unclear	not reported	Experience	Healthcare delivery	N/A	N/A	N/A	Hospitals	Not Reported	No	Not reported	No		Not reported
45	4652		Advice and Information Sharing: A Netnographic Study on Facebook Cancer Support Groups	Emma Dobson	Adnan WNAW. Advice and Information Sharing: A Netnographic Study on Facebook Cancer Support Groups. European Proceedings of Educational Sciences [Internet]. 2023 Sep 22 [cited 2024 Sep 26];7:922â€“9. Available from: https://www.europeanproceedings.com/article/10.15405/epes.23097.83	Conference Paper	This study aimed at exploring information shared on Malaysian cancer support groups on Facebook using netnography approach	Two research questions: (i) What are the predominant themes of health advice and information found on Malaysian cancer support groups; and (ii) What are the strategies used by the members when offering health-related advice and information?	In the title; In the abstract; In the methods	Netnography is an ethnographic approach to study online communities and social interactions between them	Kozinets literature	Not provided	Active	Facebook	1	Observation of discussion and interaction	Not provided	Not provided	Thematic analysis	Not provided	Yes	Malaysia	Other: Support group	Other: No clear population	Not provided	Other: Advice through experience	Condition/disease	Cancer	Cancer	N/A	N/A	Not Reported	No	Not provided	Yes	In terms of the participantâ€™s consent, the Institutional Review Board for the Social and Behavioral Sciences (IRB-SBS) (2023) outlines that â€œthe observation of public behaviour (including audio and visual recordings) can be exempted if one of the following are adhered: (i) the information of the observation does not reveal the identity of the participants or can be ascertained with certain de…	No	Other: Not provided
	4652		Advice and Information Sharing: A Netnographic Study on Facebook Cancer Support Groups	Imogen Forsythe		Conference Paper	study focuses on health-related advice and information giving in Facebook cancer support group with an aim to explore how this online community give and solicit advice and information related to cancer	What are the predominant themes of health advice and information found on Malaysian cancer support groups What are the strategies used by the members when offering health-related advice and information	In the title; In the abstract; In the methods	Netnography is an ethnographic approach to study online communities and social interactions between them	Kozinets literature	NR	Active	Facebook	1	NR	NR	NR	thematic analysis	50000	Yes	Malaysia	Patient; Parent; Carer	Carers; Unclear; Other: no specified patient group	NR	Experience; Opinion	Condition/disease	Cancer		N/A	N/A	Reported (not sought)	Yes	Following the IRB-SBS guidelines, this study chooses to protect participantsâ€™ anonymity and real names and any other personal identifiers such as age, specific location, real names, and hospitals were altered.	Yes	RB-SBS guidelines	Not reported
	4652		Advice and Information Sharing: A Netnographic Study on Facebook Cancer Support Groups	Consensus	Adnan WNAW. Advice and Information Sharing: A Netnographic Study on Facebook Cancer Support Groups. European Proceedings of Educational Sciences [Internet]. 2023 Sep 22 [cited 2024 Sep 26];7:922â€“9. Available from: https://www.europeanproceedings.com/article/10.15405/epes.23097.83	Conference Paper	This study aimed at exploring information shared on Malaysian cancer support groups on Facebook using netnography approach	What are the predominant themes of health advice and information found on Malaysian cancer support groups What are the strategies used by the members when offering health-related advice and information	In the title; In the abstract; In the methods	Netnography is an ethnographic approach to study online communities and social interactions between them	Kozinets literature	Not provided	Active	Facebook	1	Observation of discussion and interaction	Not provided	Not provided	Thematic analysis	50000	Yes	Malaysia	Other: Support group	Other: No clear population	Not provided	Experience; Opinion	Condition/disease	Cancer		N/A	N/A	Not Reported	No	Not provided	Yes	In terms of the participantâ€™s consent, the Institutional Review Board for the Social and Behavioral Sciences (IRB-SBS) (2023) outlines that â€œthe observation of public behaviour (including audio and visual recordings) can be exempted if one of the following are adhered: (i) the information of the observation does not reveal the identity of the participants or can be ascertained with certain de…	No	Other: Not provided
46	4650	Hollenbeck 2017	Alleviating Survivor Loneliness: The Value of Expressive Gift Systems in Peer-to-Peer Online Patient Survivor Networks	Stacey Munnelly	Hollenbeck, C. R., & Patrick, V. M. (2017). Alleviating Survivor Loneliness: The Value of Expressive Gift Systems in Peer-to-Peer Online Patient Survivor Networks. In Qualitative Consumer Research (Vol. 14, pp. 139â€“160). Emerald Publishing Limited. https://doi.org/10.1108/S1548-643520170000014010	Book Chapter	Investigate the role of online peer to peer survivor networks for cancer. Understand how individuals experience cancer survival in a digital world and examine the kind of social exchanges taking place with particular regard to alleviating survivor loneliness.	The role of peer to peer survivor networks in alleviating survivor loneliness among cancer patients?	In the abstract	Definition not given but refers to methods of netnography	Kozinets literature	Not specified	Active	Mdanderson.org and csn.cancer.org/forum	Two	Forum narratives and in-depth semi-structured interviews	Two- narratives from the forum and interviews	Unclear how many narratives were analysed 21 interviews were analysed	Seven complimentary operations for data analysis according to Spiggle (1994)- categorisation, abstraction, comparison, dimensionalisation, integration, iteration, and refutation. Atlas software aided analysis/interpretation by comparing units of data (coded verbatim quotes) using part-whole process of hermeneutic analysis	21 interview participants	Yes	Southeastern United States	Patient	Other: Cancer survivors	Average age 62	Experience; Opinion	Condition/disease	Cancer		Digital health	Other: Online peer to peer forums	Not Reported			No		Not reported
	4650	Hollenbeck 2017	Alleviating Survivor Loneliness: The Value of Expressive Gift Systems in Peer-to-Peer Online Patient Survivor Networks	Imogen Forsythe	Hollenbeck, C.R., & Patrick, V.M. (2017). Alleviating Survivor Loneliness: The Value of Expressive Gift Systems in Peer-to-Peer Online Patient Survivor Networks.	Book Chapter	The research seeks to address whether the alleviation of loneliness is possible.	not reported	In the abstract; In the methods	not reported	Kozinets literature	not reported	Passive	Mdanderson.org and Csn.cancer.org	2	posts	1	not reported	constant comparative method	21	Yes	South East United States	Patient	Older people	Average age 62	Experience	Condition/disease	Cancer	Cancer	N/A	N/A	Not Reported	No	Not reported	No	not reported	Not reported
	4650	Hollenbeck 2017	Alleviating Survivor Loneliness: The Value of Expressive Gift Systems in Peer-to-Peer Online Patient Survivor Networks	Consensus	Hollenbeck, C.R., & Patrick, V.M. (2017). Alleviating Survivor Loneliness: The Value of Expressive Gift Systems in Peer-to-Peer Online Patient Survivor Networks.	Book Chapter	Investigate the role of online peer to peer survivor networks for cancer. Understand how individuals experience cancer survival in a digital world and examine the kind of social exchanges taking place with particular regard to alleviating survivor loneliness.	The role of peer to peer survivor networks in alleviating survivor loneliness among cancer patients?	In the abstract; In the methods	not reported	Kozinets literature	not reported	Passive	Mdanderson.org and Csn.cancer.org	2	posts	1	not reported	Seven complimentary operations for data analysis according to Spiggle (1994)- categorisation, abstraction, comparison, dimensionalisation, integration, iteration, and refutation. Atlas software aided analysis/interpretation by comparing units of data (coded verbatim quotes) using part-whole process of hermeneutic analysis	21 interview participants	Yes	South East United States	Patient	Other: Cancer survivors	Average age 62	Experience; Opinion	Condition/disease	Cancer	Cancer	N/A	N/A	Not Reported	No	Not reported	No	not reported	Not reported
47	4649	Tenderich 2019	What Are PWDs (People With Diabetes) Doing Online? A Netnographic Analysis	Imogen Forsythe	Tenderich, A., Tenderich, B., Barton, T., & Richards, S. E. (2019). What Are PWDs (People With Diabetes) Doing Online? A Netnographic Analysis. Journal of diabetes science and technology, 13(2), 187â€“197.	Journal Article	To essentially â€œpull back the curtainâ€ on what PWDs are doing on the social web by observing and analyzing the broad landscape To promote true understanding and empathy among those who work with diabetes, but donâ€™t necessarily live with the illness themselves To help provide a basis for the SM activities of organizations dealing with PWDsâ€”from clinics to drug companies to established nonp…	Not reported	In the title; In the abstract; In the methods	Netnography is a digital observational qualitative research methodology that takes an ethnographic approach to studying media and the social web.	Kozinets literature	not reported	Passive	Facebook, Twitter, YouTube, Instagram, Tumblr, Pinterest, Reddit, and Quora.	8	posts, number of shares, likes and comments	4	roughly 450-500 social media content pieces	thematic analysis	not reported	No	N/A	Patient	Unclear	Not reported	Experience	Condition/disease	Diabetes, metabolic and endocrine	type 1 diabetes	N/A	N/A	Not Reported	No	N/A	No	N/A	Not reported
	4649	Tenderich 2019	What Are PWDs (People With Diabetes) Doing Online? A Netnographic Analysis	Beth Green	Tenderich A, Tenderich B, Barton T, Richards SE. What Are PWDs (People With Diabetes) Doing Online? A Netnographic Analysis. J Diabetes Sci Technol. 2019;13(2):187-97. Available from: https://doi.org/10.1177/1932296818813192.	Journal Article	1. To essentially â€œpull back the curtainâ€ on what PWDs are doing on the social web by observing and analyzing the broad landscape 2. To promote true understanding and empathy among those who work with diabetes, but donâ€™t necessarily live with the illness themselves 3. To help provide a basis for the SM activities of organizations dealing with PWDsâ€”from clinics to drug companies to establi…	What Are PWDs Doing Online?	In the title; In the abstract	an interpretive research method that adapts traditional observation techniques of anthropology to the study of interactions and experiences manifesting through digital communication	Kozinets literature	NR	Passive	Facebook, Twitter, YouTube, Instagram, Tumblr, Pinterest, Reddit, and Quora	8	social media content pieces	NR	450-500	Thematic analysis	NR	No		Patient			Experience	Condition/disease	Diabetes, metabolic and endocrine	Diabetes	N/A	N/A	Not Reported	No		No		No
	4649	Tenderich 2019	What Are PWDs (People With Diabetes) Doing Online? A Netnographic Analysis	Consensus	Tenderich A, Tenderich B, Barton T, Richards SE. What Are PWDs (People With Diabetes) Doing Online? A Netnographic Analysis. J Diabetes Sci Technol. 2019;13(2):187-97. Available from: https://doi.org/10.1177/1932296818813192.	Journal Article	1. To essentially â€œpull back the curtainâ€ on what PWDs are doing on the social web by observing and analyzing the broad landscape 2. To promote true understanding and empathy among those who work with diabetes, but donâ€™t necessarily live with the illness themselves 3. To help provide a basis for the SM activities of organizations dealing with PWDsâ€”from clinics to drug companies to establi…	What Are PWDs Doing Online?	In the title; In the abstract	an interpretive research method that adapts traditional observation techniques of anthropology to the study of interactions and experiences manifesting through digital communication	Kozinets literature	not reported	Passive	Facebook, Twitter, YouTube, Instagram, Tumblr, Pinterest, Reddit, and Quora	8	social media content pieces	NR	roughly 450-500 social media content pieces	thematic analysis	not reported	No	N/A	Patient	Unclear	Not reported	Experience	Condition/disease	Diabetes, metabolic and endocrine	Diabetes	N/A	N/A	Not Reported	No	N/A	No	N/A	Not reported
48	4648	Litchman 2019	Twitter Analysis of #OpenAPS DIY Artificial Pancreas Technology Use Suggests Improved A1C and Quality of Life	Beth Green	Litchman ML, Lewis D, Kelly LA, Gee PM. Twitter Analysis of #OpenAPS DIY Artificial Pancreas Technology Use Suggests Improved A1C and Quality of Life. J Diabetes Sci Technol. 2019;13(2):164-70. Available from: https://doi.org/10.1177/1932296818795705.	Journal Article	to examine Twitter data to understand how patients, caregivers, and care partners perceive OpenAPS, the personal and emotional ramifications of using OpenAPS, and the influence of OpenAPS on daily life.	NR	In the abstract; In the methods	an ethnography-inspired qualitative research method,	Kozinets literature	Utilizing netnography supports analyzing a myriad of online information and is dependent on the phenomenon of interest.	Unclear	Twitter	1	tweets	1	3347	thematic analysis	328	No		Patient; Carer		NR	Experience	Condition/disease	Diabetes, metabolic and endocrine	Type 1 diabetes		N/A	Reported (not sought)	Yes	this work was considered exempt due to the public availability of tweets	No		Not reported
	4648	Litchman 2019	Twitter Analysis of #OpenAPS DIY Artificial Pancreas Technology Use Suggests Improved A1C and Quality of Life	Imogen Forsythe	Litchman, M. L., Lewis, D., Kelly, L. A., & Gee, P. M. (2019). Twitter Analysis of #OpenAPS DIY Artificial Pancreas Technology Use Suggests Improved A1C and Quality of Life. Journal of diabetes science and technology, 13(2), 164â€“170.	Journal Article	the purpose of this study was to examine Twitter data to understand how patients, caregivers, and care partners perceive OpenAPS, the personal and emotional ramifications of using OpenAPS, and the influence OpenAPS on daily life.	not reported	In the abstract; In the methods	an ethnography-inspired qualitative research method,	Kozinets literature	Utilizing netnography supports analyzing a myriad of online information and is dependent on the phenomenon of interest	Active	Twitter, News Articles, Blogs	not reported	tweets	1	3347 tweets	thematic analysis	330	No	N/A	Patient; Parent; Carer	Unclear	Not reported	Experience	Condition/disease	Diabetes, metabolic and endocrine	diabetes	N/A	N/A	Reported (sought and obtained)	Yes	University of Utah ethics approval was sought; however, this work was considered exempt due to the public availability of tweets.	No	N/A	Not reported
	4648	Litchman 2019	Twitter Analysis of #OpenAPS DIY Artificial Pancreas Technology Use Suggests Improved A1C and Quality of Life	Consensus	Litchman, M. L., Lewis, D., Kelly, L. A., & Gee, P. M. (2019). Twitter Analysis of #OpenAPS DIY Artificial Pancreas Technology Use Suggests Improved A1C and Quality of Life. Journal of diabetes science and technology, 13(2), 164â€“170.	Journal Article	the purpose of this study was to examine Twitter data to understand how patients, caregivers, and care partners perceive OpenAPS, the personal and emotional ramifications of using OpenAPS, and the influence OpenAPS on daily life.	not reported	In the abstract; In the methods	an ethnography-inspired qualitative research method,	Kozinets literature	Utilizing netnography supports analyzing a myriad of online information and is dependent on the phenomenon of interest	Unclear	Twitter, News Articles, Blogs	not reported	tweets	1	3347 tweets	thematic analysis	330	No	N/A	Patient; Parent; Carer	Unclear	Not reported	Experience	Condition/disease	Diabetes, metabolic and endocrine	Type 1 diabetes	N/A	N/A	Reported (sought and obtained)	Yes	University of Utah ethics approval was sought; however, this work was considered exempt due to the public availability of tweets.	No	N/A	Not reported
49	4646	Saudo 2021	Perceptions and emotions of patients with type 2 diabetes about their diabetes during the first COVID-19 lockdown: A netnography	Beth Green	Saudo M, Dzeraviashka P, Magot L, Vincent Y-M. Perceptions et Ã©motions de patients diabÃ©tiques de type 2Â concernant leur diabÃ¨te pendant le premier confinement dÃ» Ã la Covid-19Â : analyse netnographique. MÃ©decine des Maladies MÃ©taboliques. 2021;15(6):623-31. Available from: https://doi.org/https://doi.org/10.1016/j.mmm.2021.04.010.
	4646	Saudo 2021	Perceptions and emotions of patients with type 2 diabetes about their diabetes during the first COVID-19 lockdown: A netnography	Imogen Forsythe	Saudo M, Dzeraviashka P, Magot L, Vincent YM. Perceptions and emotions of patients with type 2 diabetes about their diabetes during the first COVID-19 lockdown: A netnography. Medicine of metabolic diseases. 2021 Oct; 15(6):623â€“31.	Journal Article	to study the impact of lockdown and the pandemic on the perception of diabetics about their health	not reported	In the title; In the abstract; In the methods	not reported		not reported		facebook	1	posts and comments	2	992 posts and 29,837 comments	thematic analysis	16353	No	N/A	Patient	Unclear	Not reported	Experience	Condition/disease	Diabetes, metabolic and endocrine	type 2 diabetes	N/A	N/A	Reported (not sought)	Yes	All users of the social network Facebook are informed of the policy on the use of the information shared on it when they register. It is therefore not mandatory to obtain authorization from the National Commission for Information Technology and Civil Liberties (CNIL), nor to obtain the authorization of each member of the group	Yes	pseudonyms of the participants have been anonymized.	Yes	Gatekeepers
	4646	Saudo 2021	Perceptions and emotions of patients with type 2 diabetes about their diabetes during the first COVID-19 lockdown: A netnography	Consensus	Saudo M, Dzeraviashka P, Magot L, Vincent YM. Perceptions and emotions of patients with type 2 diabetes about their diabetes during the first COVID-19 lockdown: A netnography. Medicine of metabolic diseases. 2021 Oct; 15(6):623â€“31.	Journal Article	to study the impact of lockdown and the pandemic on the perception of diabetics about their health	not reported	In the title; In the abstract; In the methods	not reported		not reported		facebook	1	posts and comments	2	992 posts and 29,837 comments	thematic analysis	16353	No	N/A	Patient	Unclear	Not reported	Experience	Condition/disease	Diabetes, metabolic and endocrine	type 2 diabetes	N/A	N/A	Reported (not sought)	Yes	All users of the social network Facebook are informed of the policy on the use of the information shared on it when they register. It is therefore not mandatory to obtain authorization from the National Commission for Information Technology and Civil Liberties (CNIL), nor to obtain the authorization of each member of the group	Yes	pseudonyms of the participants have been anonymized.	Yes	Gatekeepers
50	4645	Martinez 2017	Patient Understanding of the Risks and Benefits of Biologic Therapies in Inflammatory Bowel Disease: Insights from a Large-scale Analysis of Social Media Platforms	Beth Green	Martinez B, Dailey F, Almario CV, Keller MS, Desai M, Dupuy T, et al. Patient Understanding of the Risks and Benefits of Biologic Therapies in Inflammatory Bowel Disease: Insights from a Large-scale Analysis of Social Media Platforms. Inflamm Bowel Dis. 2017;23(7):1057-64. Available from: https://doi.org/10.1097/mib.0000000000001110.	Journal Article	examine IBD patientsâ€™ understanding of the risks and benefits associated with biologic therapies and how this affected decision-making in IBD treatment	NR	In the abstract	a type of ethnography that analyzes the free behavior of individuals on the Internet	Other: Bowler GM. Netnography: a method specifically designed to study cultures and communities online. Qual Rep. 2010	social netnography provides a contextually based study of unfiltered, free-flowing conversations that may more reliably generalize to the population at large. Social netnography also allows for a wide sampling pattern and reveals information not often captured by health care providers or traditional qualitative research	Passive	HealingWell.com, Facebook.com, Twitter.com, among many others	34	online posts	1	452	open coding, axial coding, and thematic identification.	NR	No		Patient		NR	Experience	Condition/disease; Healthcare delivery	Multiple long-term conditions	Inflammatory Bowel disease	Medicines management	N/A	Reported (not sought)	Yes	This study was reviewed by the Cedars-Sinai Medical Center Institutional Review Board (Pro00039058) and it was deemed exempt from review	No		Not reported
	4645	Martinez 2017	Patient Understanding of the Risks and Benefits of Biologic Therapies in Inflammatory Bowel Disease: Insights from a Large-scale Analysis of Social Media Platforms	Georgette Eaton	Martinez, B., Dailey, F., Almario, C. V., Keller, M. S., Desai, M., Dupuy, T., Mosadeghi, S., Whitman, C., Lasch, K., Ursos, L., & Spiegel, B. M. R. (2017). Patient Understanding of the Risks and Benefits of Biologic Therapies in Inflammatory Bowel Disease: Insights from a Large-scale Analysis of Social Media Platforms. Inflammatory Bowel Diseases, 23(7), 1057â€“1064. https://doi.org/10.1097/MIB.…	Journal Article	Not recorded	Not recorded	In the methods	We used a novel qualitative research method known as social netnography, a type of ethnography that analyzes the free behavior of individuals on the Internet	Kozinets literature	The results from social netnography offer broad insights into patientâ€™s knowledge, attitudes, and beliefs about their disease and treatment.	Passive	Twitter and e-forum discussions from >3000 social media sites	> 3000	inflammatory bowel disease			Thematic		No		Practitioner; Patient; Carer			Experience; Opinion	Condition/disease	Digestive tract		Medicines management	Community engagement	Reported (not sought)	Yes		No		No
	4645	Martinez 2017	Patient Understanding of the Risks and Benefits of Biologic Therapies in Inflammatory Bowel Disease: Insights from a Large-scale Analysis of Social Media Platforms	Consensus	Martinez B, Dailey F, Almario CV, Keller MS, Desai M, Dupuy T, et al. Patient Understanding of the Risks and Benefits of Biologic Therapies in Inflammatory Bowel Disease: Insights from a Large-scale Analysis of Social Media Platforms. Inflamm Bowel Dis. 2017;23(7):1057-64. Available from: https://doi.org/10.1097/mib.0000000000001110.	Journal Article	examine IBD patientsâ€™ understanding of the risks and benefits associated with biologic therapies and how this affected decision-making in IBD treatment	Not reported	In the abstract	a type of ethnography that analyzes the free behavior of individuals on the Internet	Other: Bowler GM. Netnography: a method specifically designed to study cultures and communities online. Qual Rep. 2010		Passive	HealingWell.com, Facebook.com, Twitter.com Crohn's forum IhaveUC The bump Drugs.com KickAS HealthBoards The J pouch group Living with PSC BodyBuilding.com Dysautonomia Information Network ECF Rare Connect Inspire Fertility.org Diaper Swappers Med Help DailyStrength Frisco-Online.com Professional Muscle Insta NYC Crohn's Sanity ibd meds Physical Evaluation Board Forum Ginger Fabulous Spondylitis A…	34	online posts	1	452	Thematic Analysis	not reported	No		Patient	Unclear	Not reported	Experience	Condition/disease; Healthcare delivery	Digestive tract	Inflammatory Bowel disease	Medicines management	N/A	Reported (not sought)	Yes	This study was reviewed by the Cedars-Sinai Medical Center Institutional Review Board (Pro00039058) and it was deemed exempt from review	No		Not reported
51	4644	Nemec 2018	Online communities as a new source of exploring patient dissatisfaction	Beth Green	Nemec M, Kolar T, Rusjan B. Online communities as a new source of exploring patient dissatisfaction. J Health Organ Manag. 2018;32(8):962-79. Available from: https://doi.org/10.1108/jhom-03-2018-0104.	Journal Article	to analyse whether internet forums are an appropriate source for identification of causes of dissatisfaction of patients with non-medical aspects of healthcare services	Which causes of dissatisfaction with the Slovenian health care are commonly expressed on Slovenian online forums? Are the causes for dissatisfaction with the Slovenian health care expressed in the Slovenian online forums, identical to those found by previous research? What aspects of non-medical services, should health institutions in Slovenia pay more attention to if they want to reduce the diss…	In the abstract; In the methods	a contemporary, naturalistic and unobtrusive technique for exploration of the reflexive narratives of community members that are published online		This method was chosen because of its relevance to the provision of insights about virtual customer communities and for improved understanding of their online interactions and culture, which encompass diverse experiences, feelings, behaviors, beliefs and meanings range	Unclear	Forums	5	comments	1	151	directed content analysis	139	Yes	Slovenia	Patient		NR	Experience	Healthcare delivery	N/A	N/A	Primary care management	Hospitals; Other	Not Reported					Not reported
	4644	Nemec 2018	Online communities as a new source of exploring patient dissatisfaction	Imogen Forsythe	Nemec, M., Kolar, T., & Rusjan, B. (2018). Online communities as a new source of exploring patient dissatisfaction. Journal of health organization and management, 32(8), 962â€“979.	Journal Article	The purpose of this paper is to analyse whether internet forums are an appropriate source for identification of causes of dissatisfaction of patients with non-medical aspects of healthcare services.	Which causes of dissatisfaction with the Slovenian health care are commonly expressed on Slovenian online forums? Are the causes for dissatisfaction with the Slovenian health care expressed in the Slovenian online forums, identical to those found by previous research? What aspects of non-medical services, should health institutions in Slovenia pay more attention to if they want to reduce the diss…	In the abstract; In the methods	Netnography is defined as a contemporary, naturalistic and unobtrusive technique for exploration of the reflexive narratives of community members that are published online	Kozinets literature	This method was chosen because of its relevance to the provision of insights about virtual customer communities and for improved understanding of their online interactions and culture, which encompass diverse experiences, feelings, behaviors, beliefs and meanings range.	Unclear	med.over.net ; slo-tech.com; Diva.Si; Mavricni-Forum.net; Kupid.com	5	comments/chats from forums	1	151	content analysis	139	Yes	Slovenia	Unclear	Unclear	not reported	Experience; Opinion	Healthcare delivery	N/A	N/A	N/A	N/A	Not Reported	No	not reported	No	not reported	Not reported
	4644	Nemec 2018	Online communities as a new source of exploring patient dissatisfaction	Consensus	Nemec, M., Kolar, T., & Rusjan, B. (2018). Online communities as a new source of exploring patient dissatisfaction. Journal of health organization and management, 32(8), 962â€“979. Available from: https://doi.org/10.1108/jhom-03-2018-0104.	Journal Article	The purpose of this paper is to analyse whether internet forums are an appropriate source for identification of causes of dissatisfaction of patients with non-medical aspects of healthcare services.	Which causes of dissatisfaction with the Slovenian health care are commonly expressed on Slovenian online forums? Are the causes for dissatisfaction with the Slovenian health care expressed in the Slovenian online forums, identical to those found by previous research? What aspects of non-medical services, should health institutions in Slovenia pay more attention to if they want to reduce the diss…	In the abstract; In the methods	Netnography is defined as a contemporary, naturalistic and unobtrusive technique for exploration of the reflexive narratives of community members that are published online	Kozinets literature	This method was chosen because of its relevance to the provision of insights about virtual customer communities and for improved understanding of their online interactions and culture, which encompass diverse experiences, feelings, behaviors, beliefs and meanings range.	Unclear	med.over.net ; slo-tech.com; Diva.Si; Mavricni-Forum.net; Kupid.com	5	comments/chats from forums	1	151	directed content analysis	139	Yes	Slovenia	Patient	Unclear	not reported	Experience; Opinion	Healthcare delivery	N/A	N/A	Primary care management	N/A	Not Reported	No	not reported	No	not reported	Not reported
52	4643	Bellei 2023	Navigating the Multidimensional Impact of Living with Hidradenitis Suppurativa: An In-Depth Netnographic Study on Social Media Platforms	Amany Sadat	Dermatology and Therapy Journal	Journal Article	To enhance knowledge about Hidradenitis Suppurativa in Brazil, inform health- care practices, and shape policies to better address patientsâ€™ needs. To enhance the understanding of the key aspects important to patients with HS by gaining spontaneous insights into their perceptions regarding symp- toms, diagnosis, treatments, experiences with healthcare professionals, the healthcare system, and t…	No RQ	In the title; In the abstract; In the methods	'A research method that harnesses the power of the digital age to examine naturally occurring data from online communities and social media platforms , where dermatological concerns have seen a significant rise. Netnography offers a valuable approach for health research by analyzing patient interactions and behavior online. This method enables the collection and analysis of data from online commu…	Kozinets literature; Other: Kozinets, R. (2019) , Bartl et al, (2016), Szeto et al, 2021) , Saleh and Dahiya (2020).	Analyzing patient interactions and behavior online. This method enables the collection and analysis of data from online communities and social networks, providing insights into patientsâ€™ experiences and perspectives on health-related topics	Unclear	Instagram, Youtube, Facebook, Twitter and Tiktok	5	Hidradenitis suppurativa and manifestations, Quality of life of patients with HS, Patient Journey, Treatment approaches and patient perspectives in HS.	4	416	Natural language processing technique - narrative	unclear	Yes	Brazil	Patient; Parent; Carer; Public	Carers; Children and young people; Older people	upto 14 years to over 60 (As stated in table 2)	Experience	Condition/disease		Hisradenitis suppurativa	Multiple long-term conditions; Primary care management	Communities; Community engagement	Reported (sought and obtained)			Yes	This article underwent review by the scientific committee of Novartis (code CLR-12165/AIN-MS-117664) and was approved for publication without requiring an additional review by an ethics committee	No
	4643	Bellei 2023	Navigating the Multidimensional Impact of Living with Hidradenitis Suppurativa: An In-Depth Netnographic Study on Social Media Platforms	Beth Green	Bellei EA, de Carvalho AVE, Eng BM, Tozato C, de Barros DH, Tamashiro EY, et al. Navigating the Multidimensional Impact of Living with Hidradenitis Suppurativa: An In-Depth Netnographic Study on Social Media Platforms. Dermatology and Therapy. 2023;13(11):2797-815. Available from: https://doi.org/10.1007/s13555-023-01032-9.	Journal Article	The primary aim of this research was to enhance the understanding of the key aspects important to patients with HS by gaining spontaneous insights into their perceptions regarding symptoms, diagnosis, treatments, experiences with healthcare professionals, the healthcare system, and the impact on their quality of life	NR	In the title; In the abstract; In the methods	a research method that harnesses the power of the digital age to examine naturally occurring data from online communities and social media platforms	Kozinets literature	Netnography offers a valuable approach for health research by analyzing patient interactions and behavior online. This method enables the collection and analysis of data from online communities and social networks, providing insights into patientsâ€™ experiences and perspectives on health-related topics	Unclear	YouTube Twitter Instagram TikTok Facebook	5	instagram posts, youtube videos, facebook publications, tweets, tik toks, comments	6	4429	Data were analyzed with natural language processing techniques that involved encoding conversion to ASCII; trimming; removal of emojis and stopwords; lemmatization and tokenization based on an open-source model of Brazilian Portuguese (Stanza model), calculation of relevance of terms (scaled f-score), and generation of processed corpus from pre-processed comments compared to a standard corpus (Sp…	14899 ?	Yes	Brazil	Patient; Carer	Unclear	all ages	Experience	Condition/disease	Skin conditions	Hidradenitis suppurativa	N/A	Home	Reported (not sought)	Yes	article underwent review by the scientific committee of Novartis (code CLR-12165/AIN-MS-117664) and was approved for publication without requiring an additional review by an ethics committee.	Yes	data collected, analyzed, and presented in this study were exclusively sourced from public and openly accessible platforms. No information was obtained from password-protected sources or by connecting to closed social media profiles, such as Facebook groups for patients with HS, to gather research-relevant information. To fully protect the privacy and identity of patients and other individuals, t…	Not reported
	4643	Bellei 2023	Navigating the Multidimensional Impact of Living with Hidradenitis Suppurativa: An In-Depth Netnographic Study on Social Media Platforms	Consensus	Bellei EA, de Carvalho AVE, Eng BM, Tozato C, de Barros DH, Tamashiro EY, et al. Navigating the Multidimensional Impact of Living with Hidradenitis Suppurativa: An In-Depth Netnographic Study on Social Media Platforms. Dermatology and Therapy. 2023;13(11):2797-815. Available from: https://doi.org/10.1007/s13555-023-01032-9.	Journal Article	The primary aim of this research was to enhance the understanding of the key aspects important to patients with HS by gaining spontaneous insights into their perceptions regarding symptoms, diagnosis, treatments, experiences with healthcare professionals, the healthcare system, and the impact on their quality of life	NR	In the title; In the abstract; In the methods	a research method that harnesses the power of the digital age to examine naturally occurring data from online communities and social media platforms	Kozinets literature	Netnography offers a valuable approach for health research by analyzing patient interactions and behavior online. This method enables the collection and analysis of data from online communities and social networks, providing insights into patientsâ€™ experiences and perspectives on health-related topics	Unclear	YouTube Twitter Instagram TikTok Facebook	5	instagram posts, youtube videos, facebook publications, tweets, tik toks, comments	6	4429	Data were analyzed with natural language processing techniques that involved encoding conversion to ASCII; trimming; removal of emojis and stopwords; lemmatization and tokenization based on an open-source model of Brazilian Portuguese (Stanza model), calculation of relevance of terms (scaled f-score), and generation of processed corpus from pre-processed comments compared to a standard corpus (Sp…	unclear	Yes	Brazil	Patient; Carer	Unclear	all ages	Experience	Condition/disease	Skin conditions	Hidradenitis suppurativa	N/A	Home	Reported (not sought)	Yes	article underwent review by the scientific committee of Novartis (code CLR-12165/AIN-MS-117664) and was approved for publication without requiring an additional review by an ethics committee.	Yes	data collected, analyzed, and presented in this study were exclusively sourced from public and openly accessible platforms. No information was obtained from password-protected sources or by connecting to closed social media profiles, such as Facebook groups for patients with HS, to gather research-relevant information. To fully protect the privacy and identity of patients and other individuals, t…	Not reported
53	4642	Conger 2019	LEVELS OF CAREGIVING FOR PATIENTS WITH ALZHEIMER'S DISEASE	Amany Sadat	Conger, D., Rudnick, C., Noland, D. and Newcomer, M. (2019), P2-512: LEVELS OF CAREGIVING FOR PATIENTS WITH ALZHEIMER'S DISEASE. Alzheimer's & Dementia, 15: P813-P814. https://doi.org/10.1016/j.jalz.2019.06.2920	Other: Conference Poster presentation	The study investigated the Alzheimerâ€™s disease caregiver journey as described by patients, caregivers, and literature, to understand the care that is provided to patients with Alzheimerâ€™s disease and how it can be improved	N/A	In the methods	Not provided		Not provided	Unclear	Twitter, blogs, Forums		Alzheimer's disease	Not stated	Not stated	Not stated	Not stated	No		Patient; Carer	Older people	Not provided	Experience	Condition/disease	Mental health, behavioural and neurodevelopmental; Neurological conditions	Alzheimer's	N/A	N/A	Not Reported	No		No		Not reported
	4642	Conger 2019	LEVELS OF CAREGIVING FOR PATIENTS WITH ALZHEIMER'S DISEASE	Georgette Eaton		Conference Paper	To understand the care that is provided to patients with Alzheimerâ€™s disease and how it can be improved		In the methods	Not given		Not given	Passive	Twitter, blogs, forums	Not confirmed				Not given	Not given	No		Carer; Public	Carers		Experience; Opinion	Condition/disease	Neurological conditions			Communities	Not Reported			No		Not reported
	4642	Conger 2019	LEVELS OF CAREGIVING FOR PATIENTS WITH ALZHEIMER'S DISEASE	Consensus	Conger, D., Rudnick, C., Noland, D. and Newcomer, M. (2019), P2-512: LEVELS OF CAREGIVING FOR PATIENTS WITH ALZHEIMER'S DISEASE. Alzheimer's & Dementia, 15: P813-P814. https://doi.org/10.1016/j.jalz.2019.06.2920	Other: Conference Poster presentation	To understand the care that is provided to patients with Alzheimerâ€™s disease and how it can be improved	N/A	In the methods	Not given		Not given	Passive	Twitter, blogs, forums	Not confirmed		Not stated	Not stated	Not stated	Not given	No		Carer; Public	Carers	Not provided	Experience; Opinion	Condition/disease	Neurological conditions	Alzheimer's		Communities	Not Reported	Other:		No		Not reported
54	4641	Yao 2023	Lesbian couples' childbearing experiences using assisted reproductive technology: A netnography study	Stacey Munnelly	Yao, H., Yang, J., & Lo, I. P. Y. (2023). Lesbian couplesâ€™ childbearing experiences using assisted reproductive technology: A netnography study. Midwifery, 121, 103656â€“103656. https://doi.org/10.1016/j.midw.2023.103656	Journal Article	To explore how Chinese lesbian couples perceived having children through assisted reproductive technology (ART) and its impact on their experiences of family formation.	How do lesbians perceive childbearing and family formation through ART?	In the title	an ethnography of online communities	Kozinets literature	Netnography enabled this research to obtain in-depth insights of areas that were frequently ignored, disregarded, or unavailable by traditional methods, particularly sensitive topics involved. Furthermore, this study adopted a passive lurking approach for conducting netnography for two reasons: (1) there are no geographic or time restrictions, giving researchers more immediate access to informati…	Passive	Zhihu is a comprehensive Chinese Q&A forum where freely registered users can obtain expert knowledge and insights into a wide range of topics	One	Posts and responses included the following: â€˜We are lesbians, 27 years old, want a test-tube baby, any suggestions?â€™; â€˜As lesbians in China, how to have a baby?â€™; â€˜How do lesbians conceive children via IVF?â€™; and â€˜We are lesbians who want a child, what are the challenges?â€™	315 answers and 20 posts ranging from 2013 to 2021 were then included	8 cases- 996 references under 99 answers (790 references) and 6 posts (206 references) in total	Summative content analysis	Not specified	Yes	China	Parent	Black and minority ethnic groups	Not specifies	Experience; Opinion	Other: Assisted reproductive tech	Fertility, pregnancy, childbirth		Maternity services	N/A	Reported (sought and obtained)			Yes	An ethical issue is about the virtual participant paradox. Members of online communities should be regarded as supposed participants, because they may not have the opportunity to choose whether to participate. The research team chose eight complete cases with traceable user names as the final sample and then requested online informed consent from them. An invitation of member checking was also se…	Yes	Content creators
	4641	Yao 2023	Lesbian couples' childbearing experiences using assisted reproductive technology: A netnography study	Imogen Forsythe	Hong Yao, Jieyi Yang, Iris Po Yee Lo, Lesbian couplesâ€™ childbearing experiences using assisted reproductive technology: A netnography study, Midwifery, Volume 121, 2023	Journal Article	This study aimed to explore how Chinese lesbian couples perceived having children through assisted reproductive technology (ART) and its impact on their experiences of family formation.	How do lesbians perceive childbearing and family formation through ART?		an ethnography of online communities	Kozinets literature	Nethonography enabled this research to obtain in-depth insights of areas that were frequently ignored, disregarded, or unavailable by traditional methods, particularly sensitive topics involved this study adopted a passive lurking approach for conducting netnography for two reasons: (1) there are no geographic or time restrictions, giving researchers more immediate access to information that is p…	Passive	Zhihu	1	forum answers/posts	1	996 references under 99 answers (790 references) and 6 posts (206 references) in total	summative content analysis	8	Yes	China	Patient	Vulnerable groups; Other: LGBT+	not reported	Experience	Healthcare delivery	Fertility, pregnancy, childbirth		Maternity services	N/A	Reported (sought and obtained)	No	N/A		Another ethical issue is about the virtual participant paradox. Members of online communities should be regarded as supposed participants, because they may not have the opportunity to choose whether to participate. The research team chose eight complete cases with traceable user names as the final sample and then requested online informed consent from them. An invitation of member checking was al…	Yes	Content creators
	4641	Yao 2023	Lesbian couples' childbearing experiences using assisted reproductive technology: A netnography study	Consensus	Yao, H., Yang, J., & Lo, I. P. Y. (2023). Lesbian couplesâ€™ childbearing experiences using assisted reproductive technology: A netnography study. Midwifery, 121, 103656â€“103656. https://doi.org/10.1016/j.midw.2023.103656	Journal Article	This study aimed to explore how Chinese lesbian couples perceived having children through assisted reproductive technology (ART) and its impact on their experiences of family formation.	How do lesbians perceive childbearing and family formation through ART?	In the title	an ethnography of online communities	Kozinets literature	Nethonography enabled this research to obtain in-depth insights of areas that were frequently ignored, disregarded, or unavailable by traditional methods, particularly sensitive topics involved this study adopted a passive lurking approach for conducting netnography for two reasons: (1) there are no geographic or time restrictions, giving researchers more immediate access to information that is p…	Passive	Zhihu	1	Posts and responses included the following: â€˜We are lesbians, 27 years old, want a test-tube baby, any suggestions?â€™; â€˜As lesbians in China, how to have a baby?â€™; â€˜How do lesbians conceive children via IVF?â€™; and â€˜We are lesbians who want a child, what are the challenges?â€™	1	996 references under 99 answers (790 references) and 6 posts (206 references) in total	summative content analysis	8	Yes	China	Patient	Vulnerable groups; Other: LGBT+	not reported	Experience	Healthcare delivery	Fertility, pregnancy, childbirth		Maternity services	N/A	Reported (sought and obtained)	No	N/A	Yes	An ethical issue is about the virtual participant paradox. Members of online communities should be regarded as supposed participants, because they may not have the opportunity to choose whether to participate. The research team chose eight complete cases with traceable user names as the final sample and then requested online informed consent from them. An invitation of member checking was also se…	Yes	Content creators
55	4640	Prodgers 2021	The invisible paradox of inflammatory bowel disease: An analysis of men's blogs	Beth Green	Prodgers L, Gough B. The invisible paradox of inflammatory bowel disease: An analysis of menâ€™s blogs. Journal of Health Psychology. 2021;26(10):1716-27. Available from: https://doi.org/10.1177/1359105319884595.	Journal Article	to explore the ways in which men with IBD use blogs to narrate or explore their illness and approach sensitive or potentially stigmatising topics. to shed light on the ways in which blogs offer an alternative platform from which men can reconstruct and reconceptualise their embodied experience of IBD, with the purpose of illuminating how the complexities of chronic illness may be more fruitfully …	how do men with IBD use blogs to narrate and explore their illness?	In the abstract; In the methods	the application of ethnographic techniques to the study of online communities, is a flexible and unobtrusive approach which allows for the exploration of lived and situated experiences away from researcher scrutiny	Kozinets literature; Other: Hookway,2008	This methodology thus offers a unique insight into male patientsâ€™ experiences of IBD and its sociocultural manifestations.	Unclear	blogs	6	text and images	2	30,000 words and 91 images	thematic analysis	NR	Yes	UK	Patient		NR	Experience	Condition/disease	Digestive tract	Inflammatory Bowel Disease	N/A	N/A	Reported (sought and obtained)			Yes	For confidentiality, webpages and identifying information have been removed and/or anonymised where possible and pseudonyms used (Ess, 2007; Heilferty, 2011). To avoid traceability via search engines (Ess, 2007) and in line with similar research (Garbett et al., 2016), direct quotes have been paraphrased and, where images have been used, faces obscured	No
	4640	Prodgers 2021	The invisible paradox of inflammatory bowel disease: An analysis of men's blogs	Imogen Forsythe	Prodgers, L., & Gough, B. (2021). The invisible paradox of inflammatory bowel disease: An analysis of men's blogs. Journal of health psychology, 26(10), 1716â€“1727.	Journal Article			In the abstract; In the methods	ethnographic techniques are applied to the study of online communities.	Kozinets literature	This methodology thus offers a unique insight into male patientsâ€™ experiences of IBD and its sociocultural manifestations.	Unclear	blogs	6	text and pictures	2	30,000 words and 91 images	thematic analysis		Yes	UK	Patient		not reported	Experience	Condition/disease	Digestive tract	Inflammatory Bowel Disease	N/A	N/A	Reported (sought and obtained)			Yes	The blogs used are all open access, open to reader comments or interaction with readers, include identity-revealing photographs, and do not appear to use pseudonyms. This fulfils Easthamâ€™s (2011) definition of a public blog	Not reported
	4640	Prodgers 2021	The invisible paradox of inflammatory bowel disease: An analysis of men's blogs	Consensus	Prodgers L, Gough B. The invisible paradox of inflammatory bowel disease: An analysis of menâ€™s blogs. Journal of Health Psychology. 2021;26(10):1716-27. Available from: https://doi.org/10.1177/1359105319884595.	Journal Article	to explore the ways in which men with IBD use blogs to narrate or explore their illness and approach sensitive or potentially stigmatising topics. to shed light on the ways in which blogs offer an alternative platform from which men can reconstruct and reconceptualise their embodied experience of IBD, with the purpose of illuminating how the complexities of chronic illness may be more fruitfully …	how do men with IBD use blogs to narrate and explore their illness?	In the abstract; In the methods	the application of ethnographic techniques to the study of online communities, is a flexible and unobtrusive approach which allows for the exploration of lived and situated experiences away from researcher scrutiny	Kozinets literature; Other: Hookway,2008	This methodology thus offers a unique insight into male patientsâ€™ experiences of IBD and its sociocultural manifestations.	Unclear	blogs	6	text and images	2	30,000 words and 91 images	thematic analysis	NR	Yes	UK	Patient		not reported	Experience	Condition/disease	Digestive tract	Inflammatory Bowel Disease	N/A	N/A	Reported (sought and obtained)			Yes	For confidentiality, webpages and identifying information have been removed and/or anonymised where possible and pseudonyms used (Ess, 2007; Heilferty, 2011). To avoid traceability via search engines (Ess, 2007) and in line with similar research (Garbett et al., 2016), direct quotes have been paraphrased and, where images have been used, faces obscured	Not reported
56	4639	Cherif 2020	Investigating the healthcare pathway through patients' experience and profiles: implications for breast cancer healthcare providers	Amany Sadat	ChÃ©rif, E., Martin-Verdier, E., & Rochette, C. (2020). Investigating the healthcare pathway through patientsâ€™ experience and profiles: implications for breast cancer healthcare providers. BMC Health Services Research, 20(1). https://doi.org/10.1186/s12913-020-05569-9	Journal Article	This article aims to reach a deeper understanding of patient disparities along the healthcare experience to put forward a patient typology.	Not provided	In the abstract; In the methods	Nethnography is an adjustment of the ethnography method to online communitiesâ€™ characteristics. Thus, it is a qualitative re- search methodology for using, collecting, analyzing and interpreting the information publicly available online	Kozinets literature	A qualitative observational nethnography was con- ducted to address the research issues. It is also more naturalistic than focus groups or personal interviews and entirely unobtrusive	Passive	Forum called 'les Impatientes'	1	comments	967 comments	967 comments	Thematic content analysis	Not provided	Yes	France	Unclear	Unclear	Not provided	Experience; Opinion	Condition/disease	Cancer	Breast cancer	N/A	N/A	Reported (sought and obtained)	Yes	Not applicable: The data analysed in this research was collected from an online and open access forum called â€œles impatientes''	No		No
	4639	Cherif 2020	Investigating the healthcare pathway through patients' experience and profiles: implications for breast cancer healthcare providers	Matthew Wynn	Cherif, E., Martin-Verdier, E., & Rochette, C. (2020). Investigating the healthcare pathway through patientsâ€™ experience and profiles: implications for breast cancer healthcare providers. In BMC Health Services Research (Vol. 20, Issue 1). Springer Science and Business Media LLC. https://doi.org/10.1186/s12913-020-05569-9	Journal Article	'Our study focuses on a particular category of patient and illness: patient touched by breast cancer and seeking social support on online communities'	None explicitly stated	In the abstract	'An adjustment of the ethnography method to online communitiesâ€™ characteristics. Thus, it is a qualitative re- search methodology for using, collecting, analyzing and interpreting the information publicly available online.'	Kozinets literature	It is more naturalistic than focus groups or personal interviews and 'entirely' unobtrusive. The choice of this online support community was motivated by the sensitivity of cancer patients, who may be emotionally susceptible to this approach than to other methods such as interviews or questionnaires.	Passive	'Les impatientes' - French online cancer forum	1	Forum posts	Unclear	967 posts	Thematic and lexicometric (using Tropes software)	Unknown	Yes	France	Patient	Unclear	Unclear	Experience	Condition/disease	Cancer	Breast cancer	Patient and service user care		Reported (not sought)	Yes	'The data analysed in this research was collected from an online and open access forum'	No		No
	4639	Cherif 2020	Investigating the healthcare pathway through patients' experience and profiles: implications for breast cancer healthcare providers	Consensus	ChÃ©rif, E., Martin-Verdier, E., & Rochette, C. (2020). Investigating the healthcare pathway through patientsâ€™ experience and profiles: implications for breast cancer healthcare providers. BMC Health Services Research, 20(1). https://doi.org/10.1186/s12913-020-05569-9	Journal Article	The objectives of this research were to model the key stages underling the patient pathway and to identify the challenging touch points of the interactions between patients and healthcare providers This article aims to reach a deeper understanding of patient disparities along the healthcare experience to put forward a patient typology	Not reported	In the abstract; In the methods	Nethnography is an adjustment of the ethnography method to online communitiesâ€™ characteristics. Thus, it is a qualitative re- search methodology for using, collecting, analyzing and interpreting the information publicly available online	Kozinets literature	Compared with traditional qualitative methodologies, netnography is less time-consuming, simpler, and less costly than market-oriented ethnography. It is also more naturalistic than focus groups or personal interviews and entirely unobtrusive	Passive	'Les impatientes' - French online cancer forum	1	Forum comments	1	967 comments	Thematic content analysis	Not reported	Yes	France	Patient	Unclear	Not reported	Experience	Condition/disease	Cancer	Breast cancer	N/A	N/A	Reported (not sought)	Yes	Not applicable: The data analysed in this research was collected from an online and open access forum called â€œles impatientes''	No		No
57	4638	Gun 2019	How parents of children with cancer seek information through online communities: A netnography study	Beth Green	GÃ¼n CS, Åženol S . How Parents of Children with Cancer Seek Information Through Online Communities: A Netnography Study. J Pediatr Res. 2019 Jun;6(2):141-147. doi:10.4274/jpr.galenos.2019.48378.	Journal Article	aims to examine how parents of children with cancer seek information through online communities, using netnography methods from qualitative study types	NR	In the title; In the abstract; In the methods	Netnography is defined as a new qualitative research methodology that adapts ethnographic research techniques to study cultures and communities that emerge through computer-mediated communication	Kozinets literature; Other: VarnalÄ± K. Dijital kabilelerin izinde: sosyal medyada netnografik araÅŸtÄ±rmalar, The trace of digital tribes: netnographic research in social media in: AkdoÄŸan S (ed).1 st ed. Ä°stanbul, Mediacat, 2013. Mortara A, Ironico S. Deconstructing emo lifestyle and aesthetics: a netnographic research. Young Consumers 2013	Netnography is less intrusive and cheaper than other research methods.It follows certain methodological stages and directions: determining the research purpose, determining the appropriate online community, data collection, ensuring compliance with ethical standards, analysis and interpretation, and presentation of the research	Passive	The Hope Foundation for Children with Cancer, Dance with cancer	2	posts	1	580	thematic analysis	131	No		Parent	Carers; Children and young people	NR	Experience	Condition/disease	Cancer	Cancer	N/A	N/A	Reported (sought and obtained)			No		Yes	Gatekeepers
	4638	Gun 2019	How parents of children with cancer seek information through online communities: A netnography study	Imogen Forsythe	GÃ¼n, C.S., Åženol, S. (2019). How Parents of Children with Cancer Seek Information Through Online Communities: A Netnography Study. The Journal of Pediatric Research, 6(2), 141-147.	Journal Article	This study aims to examine how parents of children with cancer seek information through online communities, using netnography methods from qualitative study types		In the title; In the abstract; In the methods	Netnography is defined as a new qualitative research methodology that adapts ethnographic research techniques to study cultures and communities that emerge through computer-mediated communication	Kozinets literature	Netnography is less intrusive and cheaper than other research methods	Passive	facebook	1	posts	1	580	thematic analysis	131	Yes	Turkey	Parent	Carers; Children and young people	Not reported	Experience	Condition/disease	Cancer	Cancer	N/A	N/A	Reported (sought and obtained)	No	N/A	No	Not reported	Yes	Gatekeepers
	4638	Gun 2019	How parents of children with cancer seek information through online communities: A netnography study	Consensus	GÃ¼n, C.S., Åženol, S. (2019). How Parents of Children with Cancer Seek Information Through Online Communities: A Netnography Study. The Journal of Pediatric Research, 6(2), 141-147.	Journal Article	This study aims to examine how parents of children with cancer seek information through online communities, using netnography methods from qualitative study types	NR	In the title; In the abstract; In the methods	Netnography is defined as a new qualitative research methodology that adapts ethnographic research techniques to study cultures and communities that emerge through computer-mediated communication	Kozinets literature; Other: VarnalÄ± K. Dijital kabilelerin izinde: sosyal medyada netnografik araÅŸtÄ±rmalar, The trace of digital tribes: netnographic research in social media in: AkdoÄŸan S (ed).1 st ed. Ä°stanbul, Mediacat, 2013. Mortara A, Ironico S. Deconstructing emo lifestyle and aesthetics: a netnographic research. Young Consumers 2013	Netnography is less intrusive and cheaper than other research methods.It follows certain methodological stages and directions: determining the research purpose, determining the appropriate online community, data collection, ensuring compliance with ethical standards, analysis and interpretation, and presentation of the research	Passive	facebook	1	posts	1	580	thematic analysis	131	Yes	Turkey	Parent	Carers; Children and young people	Not reported	Experience	Condition/disease	Cancer	Cancer	N/A	N/A	Reported (sought and obtained)	No	N/A	No	Not reported	Yes	Gatekeepers
58	4637	Elvey 2018	GPS' views of health policy changes: A qualitative 'netnography' study of UK general practice online magazine commentary	Beth Green	Elvey R, Voorhees J, Bailey S, Burns T, Hodgson D. GPs' views of health policy changes: a qualitative 'netnography' study of UK general practice online magazine commentary. Br J Gen Pract. 2018;68(671):e441-e8. Available from: https://doi.org/10.3399/bjgp18X696161.	Journal Article	To analyse readersâ€™ reactions to news stories about health policy changes published in an online general practice mag	NR	In the title; In the abstract; In the methods	Netnography applies ethnographic approaches to online behaviour, drawing on publicly accessible online social interactions in the same way that an ethnographer observes human behaviour in the field	Kozinets literature	NR	Unclear	PulseToday	1	Comments	1	300	thematic analysis	NR	Yes	UK	Practitioner	Other	NR	Experience; Opinion	Healthcare delivery	N/A	N/A	Primary care management	Communities; Other: General practice	Reported (not sought)	Yes	The process for notifying the university of primary research projects was followed; confirmation was received from the university that the study did not require review by an ethics committee.	No		Not reported
	4637	Elvey 2018	GPS' views of health policy changes: A qualitative 'netnography' study of UK general practice online magazine commentary	Georgette Eaton	Elvey, R., Voorhees, J., Bailey, S., Burns, T., & Hodgson, D. (2018). GPSâ€™ views of health policy changes: A qualitative â€œnetnographyâ€ study of UK general practice online magazine commentary. British Journal of General Practice, 68(671), e441â€“e448. https://doi.org/10.3399/bjgp18X696161	Journal Article	To analyse readersâ€™ reactions to news stories about health policy changes published in an online general practice magazine.		In the title; In the abstract; In the methods	Netnography applies ethnographic approaches to online behaviour, drawing on publicly accessible online social interactions in the same way that an ethnographer observes human behaviour in the field	Kozinets literature			PulseToday	1	articles publsihed	331 articles	300	Thematic analysis		No		Practitioner	Unclear	Not reported	Opinion	Healthcare delivery	N/A		Primary care management	Other: Primary care	Reported (not sought)			Yes		No
	4637	Elvey 2018	GPS' views of health policy changes: A qualitative 'netnography' study of UK general practice online magazine commentary	Consensus	Elvey R, Voorhees J, Bailey S, Burns T, Hodgson D. GPs' views of health policy changes: a qualitative 'netnography' study of UK general practice online magazine commentary. Br J Gen Pract. 2018;68(671):e441-e8. Available from: https://doi.org/10.3399/bjgp18X696161.	Journal Article	To analyse readersâ€™ reactions to news stories about health policy changes published in an online general practice mag	NR	In the title; In the abstract; In the methods	Netnography applies ethnographic approaches to online behaviour, drawing on publicly accessible online social interactions in the same way that an ethnographer observes human behaviour in the field	Kozinets literature	NR	Unclear	PulseToday	1	articles publsihed	331 articles	300	Thematic analysis	NR	Yes	UK	Practitioner	Unclear	Not reported	Opinion	Healthcare delivery	N/A	N/A	Primary care management	Other: Primary care	Reported (not sought)	Yes	The process for notifying the university of primary research projects was followed; confirmation was received from the university that the study did not require review by an ethics committee.	No		Not reported
59	4636	Arillotta 2023	GLP-1 Receptor Agonists and Related Mental Health Issues; Insights from a Range of Social Media Platforms Using a Mixed-Methods Approach	Amany Sadat	Arillotta, D., Floresta, G., Guirguis, A., Corkery, J. M., Catalani, V., Martinotti, G., â€¦ & Schifano, F. (2023). Glp-1 receptor agonists and related mental health issues; insights from a range of social media platforms using a mixed-methods approach. Brain Sciences, 13(11), 1503. https://doi.org/10.3390/brainsci13111503	Journal Article	To assess the possible impact of GLP-1 agonists on mental health in general as being perceived and discussed in popular open web platforms . In carrying out these quantitative and qualitative analyses, recent advances in the use of both artificial intelligence (AI) and natural language processing were considered as well.	N/A	In the methods	No definition		Not provided	Passive	Reddit, Tik Tok and Youtube.	3	Depression Mood Mental health Anxiety Panic Compulsion Sleep disorders/insomnia	7	1489	Thematic analysis	N/A	No		Patient; Public	Unclear		Experience; Opinion	Condition/disease	Diabetes, metabolic and endocrine		N/A	N/A	Reported (sought and obtained)			Yes	Ethical approval for the study was granted by the Department of Pharmacy Ethics Committee at the University of Hertfordshire (protocol number: aLMS/SF/UH/02951(4))	No
	4636	Arillotta 2023	GLP-1 Receptor Agonists and Related Mental Health Issues; Insights from a Range of Social Media Platforms Using a Mixed-Methods Approach	Emma Dobson	Arillotta D, Floresta G, Guirguis A, Corkery JM, Catalani V, Martinotti G, Sensi SL, Schifano F. GLP-1 receptor agonists and related mental health issues; insights from a range of social media platforms using a mixed-methods approach. Brain Sciences. 2023 Oct 24;13(11):1503.	Journal Article	Aimed to assess the possible impact of GLP-1 RAs on mental health as being perceived and discussed in popular open platforms	Not reported	In the methods	Not reported	Other: N/A	N/A	Passive	Reddit, TikTok, YouTube	3	Comments	1	43710	Thematic analysis via ChatGPT, phenomenological qualitative media analysis	Not reported	No	N/A	Public	Other: N/A	Not reported	Experience; Opinion	Other: Drug treatment	Diabetes, metabolic and endocrine	Obesity	N/A	N/A	Reported (sought and obtained)	No	N/A	Yes	In line with previous studies, only publicly available data from the selected social media were analysed; no access to any private or protected accounts was undertaken. Full anonymity was guaranteed, and no aliases/references to the Reddit/TikTok/YouTube users were collected/analysed. Confidentiality measures applied to the dataset included storage in an online, password-protected computer and re…	No	Other: N/A
	4636	Arillotta 2023	GLP-1 Receptor Agonists and Related Mental Health Issues; Insights from a Range of Social Media Platforms Using a Mixed-Methods Approach	Consensus	Arillotta D, Floresta G, Guirguis A, Corkery JM, Catalani V, Martinotti G, Sensi SL, Schifano F. GLP-1 receptor agonists and related mental health issues; insights from a range of social media platforms using a mixed-methods approach. Brain Sciences. 2023 Oct 24;13(11):1503.	Journal Article	Aimed to assess the possible impact of GLP-1 RAs on mental health as being perceived and discussed in popular open platforms	Not reported	In the methods	Not reported	Other: N/A	Not reported	Passive	Reddit, TikTok, YouTube	3	Comments	1	43710	Thematic analysis via ChatGPT, phenomenological qualitative media analysis	Not reported	No	N/A	Public	Unclear	Not reported	Experience; Opinion	Other: Drug treatment	Diabetes, metabolic and endocrine		N/A	N/A	Reported (sought and obtained)	Other: N/A	N/A	Yes	In line with previous studies, only publicly available data from the selected social media were analysed; no access to any private or protected accounts was undertaken. Full anonymity was guaranteed, and no aliases/references to the Reddit/TikTok/YouTube users were collected/analysed. Confidentiality measures applied to the dataset included storage in an online, password-protected computer and re…	No	Other: N/A
60	4635	VictoriaDiniz 2018	Experience With the Use of an Online Community on Facebook for Brazilian Patients With Gestational Trophoblastic Disease: Netnography Study	Stacey Munnelly	Diniz, M. V., Sun, S. Y., Barsottini, C., Viggiano, M., Signorini Filho, R. C., Pimenta, B. S. O., Elias, K. M., Horowitz, N. S., Braga, A., & Berkowitz, R. S. (2018). Experience with the use of an online community on facebook for Brazilian patients with gestational trophoblastic disease: Netnography study. JMIR. Journal of Medical Internet Research/Journal of Medical Internet Research, 20(9), e1…	Journal Article	The aim of this study was to document the netnography of Brazilian patients participating on a gestational trophoblastic disease (GTD) on Facebook (FBGTD) site and evaluate how the experiences discussed or reported by patients differed depending on whether they received care within or outside of a Brazilian gestational trophoblastic disease reference center (BRC). The objective was to describe th…	Not specifies	In the title	Careful observation and study of Web-based relationships	Kozinets literature	Unusual behaviors among Facebook users that may not be noted via other methods, such as a questionnaire. A netnographic study has the potential to offer information about patients that may be useful to improve their care	Active	Facebook	One	Survey and interactions among the members	Two	Not disclosed	Qualitatively documented any recurrent use of language, symbols, or behavior common among the members of FBGTD. Quantitative variables were analyzed using mean, SD, median, minimum and maximum, and total valid observations. Quantitative variables were compared using the nonparametric Mannâ€“Whitney test. Qualitative variables were analyzed using frequency and percentage. To compare the groups reg…	FBGTD group had 5783 members. Among these members, 807 were identified as GTD patients and comprised the study population. The survey was answered by 356 Brazilian GTD patients.	Yes	Brazil	Patient	Other: Pregnant women with GTD	Not specified	Experience; Opinion	Condition/disease	Cancer; Fertility, pregnancy, childbirth	GTD	Maternity services	Other: Specialist GTD services	Reported (sought and obtained)			Yes		Not reported	Other: Group members
	4635	VictoriaDiniz 2018	Experience With the Use of an Online Community on Facebook for Brazilian Patients With Gestational Trophoblastic Disease: Netnography Study	Imogen Forsythe	Victoria Diniz, M., Sun, S. Y., Barsottini, C., Viggiano, M., Signorini Filho, R. C., Sanches Ozane Pimenta, B., Elias, K. M., Horowitz, N. S., Braga, A., & Berkowitz, R. S. (2018). Experience With the Use of an Online Community on Facebook for Brazilian Patients With Gestational Trophoblastic Disease: Netnography Study. Journal of medical Internet research, 20(9)	Journal Article	The objective of our study was to describe the netnography of Brazilian patients with GTD on Facebook (FBGTD) and to evaluate whether their experiences differed depending on whether they received care in a Brazilian gestational trophoblastic disease reference center (BRC) or elsewhere.	not reported	In the title; In the abstract; In the methods	not reported	Kozinets literature	A netnographic study has the potential to offer information about patients that may be useful to improve their care	Unclear	facebook	1	survey answers, posts, likes to posts	3	not reported	quantitative data analysis, "netnographic analysis"	356	Yes	Brazil	Patient	Black and minority ethnic groups		Experience	Healthcare delivery	Fertility, pregnancy, childbirth	gestational trophoblastic disease	Maternity services	Communities; Hospitals	Reported (sought and obtained)	No	N/A
	4635	VictoriaDiniz 2018	Experience With the Use of an Online Community on Facebook for Brazilian Patients With Gestational Trophoblastic Disease: Netnography Study	Consensus	Victoria Diniz, M., Sun, S. Y., Barsottini, C., Viggiano, M., Signorini Filho, R. C., Sanches Ozane Pimenta, B., Elias, K. M., Horowitz, N. S., Braga, A., & Berkowitz, R. S. (2018). Experience With the Use of an Online Community on Facebook for Brazilian Patients With Gestational Trophoblastic Disease: Netnography Study. Journal of medical Internet research, 20(9)	Journal Article	The aim of this study was to document the netnography of Brazilian patients participating on a gestational trophoblastic disease (GTD) on Facebook (FBGTD) site and evaluate how the experiences discussed or reported by patients differed depending on whether they received care within or outside of a Brazilian gestational trophoblastic disease reference center (BRC). The objective was to describe th…	not reported	In the title; In the abstract; In the methods	Careful observation and study of Web-based relationships	Kozinets literature	Unusual behaviors among Facebook users that may not be noted via other methods, such as a questionnaire. A netnographic study has the potential to offer information about patients that may be useful to improve their care	Unclear	facebook	1	Survey and interactions among the members	Two	not reported	Qualitatively documented any recurrent use of language, symbols, or behavior common among the members of FBGTD. Quantitative variables were analyzed using mean, SD, median, minimum and maximum, and total valid observations. Quantitative variables were compared using the nonparametric Mannâ€“Whitney test. Qualitative variables were analyzed using frequency and percentage. To compare the groups reg…	FBGTD group had 5783 members. Among these members, 807 were identified as GTD patients and comprised the study population. The survey was answered by 356 Brazilian GTD patients.	Yes	Brazil	Patient	Black and minority ethnic groups		Experience	Healthcare delivery	Fertility, pregnancy, childbirth	gestational trophoblastic disease	Maternity services	Communities; Hospitals	Reported (sought and obtained)	No	N/A	Other:		Not reported	Other: Group members
61	4632	Vale 2019	Bad news: Families' experiences and feelings surrounding the diagnosis of Zikaâ€related microcephaly	Stacey Munnelly	Vale, P. R. L. F. do, Cerqueira, S., Santos, H. P., Black, B. P., & Carvalho, E. S. de S. (2019). Bad news: Familiesâ€™ experiences and feelings surrounding the diagnosis of Zikaâ€related microcephaly. Nursing Inquiry, 26(1), e12274-n/a. https://doi.org/10.1111/nin.12274	Journal Article	To understand the experience and perceptions of families with infants diagnosed with Zika-related microcephaly	(a) How do the family members of children with Zika-related microcephaly experience the news of the diagnosis? (b) What feelings and perceptions do family members disclose when they learn about the diagnosis?	In the abstract	Netnography, a form of ethnography, is a methodology used to focus on online communities that use computer-mediated communications as a source of data to understand and create a representation of a phenomenon.	Kozinets literature; Other: Bowler, G. M. (2010). Netnography: A method specifically designed tostudy cultures and communities online. The Qualitative Report, 15(5)1270â€“1275	The netnographic approach was particularly useful because the population of families with Zika-related microcephaly is hard to reach and geo-graphically diverse.	Passive	YouTube	One	YouTube videos focusing on families affected by Zika virus and subsequent diagnosis of microcephaly,	one (YouTube videos)	18 videos	Iconographic and thematic analysis	Not disclosed	Yes	North and South America	Parent	Black and minority ethnic groups; Infants and neonates		Experience	Condition/disease	Mental health, behavioural and neurodevelopmental	Zika-related microcephaly	N/A	N/A	Reported (sought and obtained)			Yes	The researcher did not make contact with any of the individuals portrayed in the videos and/or their promoters.	No
	4632	Vale 2019	Bad news: Families' experiences and feelings surrounding the diagnosis of Zikaâ€related microcephaly	Imogen Forsythe	Vale, P. R. L. F. D., Cerqueira, S., Santos, H. P., Jr, Black, B. P., & Carvalho, E. S. S. (2019). Bad news: Families' experiences and feelings surrounding the diagnosis of Zika-related microcephaly. Nursing inquiry, 26(1), e12274.	Journal Article	Aimed to understand the experience and perceptions of families with infants diagnosed with Zika-related microcephaly.	How do the family members of children with Zika-related microcephaly experience the news of the diagnosis? what feelings and perceptions do family members disclose when they learn about the diagnosis?	In the abstract; In the methods	Netnography, a form of ethnography, is a methodology used to focus on online communities such as YouTube that use computer-mediated communications as a source of data to understand and create a representation of a phenomenon	Kozinets literature; Other: Bowler, G. M. (2010). Netnography: A method specifically designed to study cultures and communities online. The Qualitative Report, 15(5), 1270â€“1275.	The netnographic approach of Internet-based research was particularly useful to us because the population of families with Zika-related microcephaly is hard to reach and geographically diverse	Passive	youtube	1	youtube videos	1	18 videos	thematic analysis	not reported	Yes	North and South America	Patient; Parent	Infants and neonates	not reported	Experience	Condition/disease	Neurological conditions	Zika-related microcephaly	Maternity services	N/A	Reported (sought and obtained)	No	N/A	No	N/A	No
	4632	Vale 2019	Bad news: Families' experiences and feelings surrounding the diagnosis of Zikaâ€related microcephaly	Consensus	Vale, P. R. L. F. D., Cerqueira, S., Santos, H. P., Jr, Black, B. P., & Carvalho, E. S. S. (2019). Bad news: Families' experiences and feelings surrounding the diagnosis of Zika-related microcephaly. Nursing inquiry, 26(1), e12274.	Journal Article	Aimed to understand the experience and perceptions of families with infants diagnosed with Zika-related microcephaly.	(a) How do the family members of children with Zika-related microcephaly experience the news of the diagnosis? (b) What feelings and perceptions do family members disclose when they learn about the diagnosis?	In the abstract; In the methods	Netnography, a form of ethnography, is a methodology used to focus on online communities such as YouTube that use computer-mediated communications as a source of data to understand and create a representation of a phenomenon	Kozinets literature; Other: Bowler, G. M. (2010). Netnography: A method specifically designed to study cultures and communities online. The Qualitative Report, 15(5), 1270â€“1275.	The netnographic approach of Internet-based research was particularly useful to us because the population of families with Zika-related microcephaly is hard to reach and geographically diverse	Passive	youtube	1	youtube videos	1	18 videos	thematic analysis	not reported	Yes	North and South America	Patient; Parent	Infants and neonates	not reported	Experience	Condition/disease	Neurological conditions	Zika-related microcephaly	Maternity services	N/A	Reported (sought and obtained)	No	N/A	Yes	The researcher did not make contact with any of the individuals portrayed in the videos and/or their promoters.	No
62	4627	Salzmann-Erikson 2011	Torrenting values, feelings, and thoughts-Cyber nursing and virtual self-care in a breast augmentation forum	Imogen Forsythe	Martin Salzmann-Erikson, R. N., & Henrik Eriksson, R. N. (2011). Torrenting values, feelings, and thoughts-Cyber nursing and virtual self-care in a breast augmentation forum. International journal of qualitative studies on health and well-being, 6(4),	Journal Article	The aim of this study was to explore the shared values, feelings, and thoughts within the culture of breast enlargement among women who visit Internet-based forums when considering and/or undergoing esthetic plastic surgery.	What are the shared values, feelings, and thoughts within the culture of breast enlargement among women undergoing or considering esthetic plastic surgery?	In the abstract; In the methods	ethnographic research online	Kozinets literature	To explore the shared values, feelings, and thoughts within the culture of breast enlargement among women	Passive	online forums	not reported	discussion threads and text posts on online forums	1	720 threads or 5400 postings	cultural domain analysis	not reported	No	N/A	Patient	Unclear	not reported	Experience	Condition/disease	Mental health, behavioural and neurodevelopmental	anxiety	Surgical care	Hospitals	Not Reported	No	N/A	Yes	The data collection and presentation of the findings are subsequent to the principles of international ethical standards that regard Internet pages that are free to access without a password as public it would be unethical to gather more data than necessary	Not reported
	4627	Salzmann-Erikson 2011	Torrenting values, feelings, and thoughts-Cyber nursing and virtual self-care in a breast augmentation forum	Beth Green	Martin Salzmann-Erikson RN, Henrik Eriksson RN. Torrenting values, feelings, and thoughts-Cyber nursing and virtual self-care in a breast augmentation forum. Int J Qual Stud Health Well-being. 2011;6(4). Available from: https://doi.org/10.3402/qhw.v6i4.7378.	Journal Article	The aim of this study was to explore the shared values, feelings, and thoughts within the culture of breast enlargement among women who visit Internet-based forums when considering and/or undergoing esthetic plastic surgery	What are the shared values, feelings, and thoughts within the culture of breast enlargement among women undergoing or considering esthetic plastic surgery?	In the abstract; In the methods	Kozinets declared that through study- ing the communication among the people in an online group, the researcher gains insight into the phenomenon, its participants and their values and beliefs, and therewith gains access to a wider social representation that is not delimited to the specific online group	Kozinets literature	gains insight into the phenomenon, its participants and their values and beliefs, and therewith gains access to a wider social representation that is not delimited to the specific online group. To explore the shared values, feelings, and thoughts within the culture of breast enlargement among women,	Unclear	online forum	1	posts	1	5400 posts	raw peeled, skimmed, sorted into cultural domains	NR	No		Patient	Unclear	NR	Experience; Opinion	Healthcare delivery	N/A		Digital health; Surgical care	Home	Reported (not sought)	Yes	The data collection and presentation of the findings are subsequent to the principles of international ethical standards that regard Internet pages that are free to access without a password as public	No		Not reported
	4627	Salzmann-Erikson 2011	Torrenting values, feelings, and thoughts-Cyber nursing and virtual self-care in a breast augmentation forum	Consensus	Martin Salzmann-Erikson RN, Henrik Eriksson RN. Torrenting values, feelings, and thoughts-Cyber nursing and virtual self-care in a breast augmentation forum. Int J Qual Stud Health Well-being. 2011;6(4). Available from: https://doi.org/10.3402/qhw.v6i4.7378.	Journal Article	The aim of this study was to explore the shared values, feelings, and thoughts within the culture of breast enlargement among women who visit Internet-based forums when considering and/or undergoing esthetic plastic surgery	What are the shared values, feelings, and thoughts within the culture of breast enlargement among women undergoing or considering esthetic plastic surgery?	In the abstract; In the methods	Kozinets declared that through study- ing the communication among the people in an online group, the researcher gains insight into the phenomenon, its participants and their values and beliefs, and therewith gains access to a wider social representation that is not delimited to the specific online group	Kozinets literature	gains insight into the phenomenon, its participants and their values and beliefs, and therewith gains access to a wider social representation that is not delimited to the specific online group. To explore the shared values, feelings, and thoughts within the culture of breast enlargement among women,	Unclear	online forum	1	posts	1	5400 posts	raw peeled, skimmed, sorted into cultural domains	NR	No	N/A	Patient	Unclear	not reported	Experience; Opinion	Healthcare delivery	N/A	anxiety	Digital health; Surgical care	Home	Reported (not sought)	Yes	The data collection and presentation of the findings are subsequent to the principles of international ethical standards that regard Internet pages that are free to access without a password as public	Yes	The data collection and presentation of the findings are subsequent to the principles of international ethical standards that regard Internet pages that are free to access without a password as public it would be unethical to gather more data than necessary	Not reported
63	4626	Isupova 2011	Support through patient internet-communities: Lived experience of Russian in vitro fertilization patients	Beth Green	Isupova OG. Support through patient internet-communities: Lived experience of Russian in vitro fertilization patients. Int J Qual Stud Health Well-being. 2011;6(3). Available from: https://doi.org/10.3402/qhw.v6i3.5907.	Journal Article	to investigate the lived experience of infertile women in Russia who use assisted reproductive technologies (ART), as revealed in forum discussions within their Internet community	NR	In the abstract; In the methods	based on the study of online communication by members of various virtual communities for understanding their perceptions, imagery, attitudes, and emotions	Kozinets literature	Netnography is a particularly appropriate method for the study of IVF patients due to the sensitive nature of the topic. This would be hard to deal with in a formal or even informal interview but on the Internet, in a situation of quasi-anonymity, it is readily discussed.	Active	www.Probirka.ru forum	1	threads	1	NR	hermeneutic qualitative discourse analysis was the main method of data examination	50	Yes	Russia	Patient		NR	Experience	Condition/disease	Fertility, pregnancy, childbirth	Infertility	N/A	N/A	Reported (not sought)	Yes	In Russia, there is no research ethics committee in this field.	Yes	provided the participants with information on research	No
	4626	Isupova 2011	Support through patient internet-communities: Lived experience of Russian in vitro fertilization patients	Imogen Forsythe	Isupova O. G. (2011). Support through patient internet-communities: Lived experience of Russian in vitro fertilization patients. International journal of qualitative studies on health and well-being, 6(3),	Journal Article	The main goal of this article is to investigate the lived experience of infertile women in Russia who use assisted reproductive technologies (ART)	not reported	In the abstract; In the methods	the study of online communication by members of various virtual communities for understanding their perceptions, imagery, attitudes, and emotions.	Kozinets literature	Netnography is a particularly appropriate method for the study of IVF patients due to the sensitive nature of the topic.	Active	www.Probirka.ru	1	forum discussions	1	not reported	thematic analysis	50	Yes	Russia, Ukraine, Czech Republic	Patient	Vulnerable groups	Not reported	Experience	Condition/disease; Healthcare delivery	Fertility, pregnancy, childbirth	infertility in women	Maternity services	N/A	Reported (not sought)	Yes	In Russia, there is no research ethics committee in this field.	Yes	This research has been placed in between the ethical rules suggested by Kozinets, and the more relaxed procedures considered appropriate by Langer and Beckman.	Yes	Content creators
	4626	Isupova 2011	Support through patient internet-communities: Lived experience of Russian in vitro fertilization patients	Consensus	Isupova O. G. (2011). Support through patient internet-communities: Lived experience of Russian in vitro fertilization patients. International journal of qualitative studies on health and well-being, 6(3),	Journal Article	to investigate the lived experience of infertile women in Russia who use assisted reproductive technologies (ART), as revealed in forum discussions within their Internet community	not reported	In the abstract; In the methods	the study of online communication by members of various virtual communities for understanding their perceptions, imagery, attitudes, and emotions.	Kozinets literature	Netnography is a particularly appropriate method for the study of IVF patients due to the sensitive nature of the topic. This would be hard to deal with in a formal or even informal interview but on the Internet, in a situation of quasi-anonymity, it is readily discussed.	Active	www.Probirka.ru	1	forum discussions	1	not reported	hermeneutic qualitative discourse analysis was the main method of data examination	50	Yes	Russia, Ukraine, Czech Republic	Patient		Not reported	Experience	Condition/disease; Healthcare delivery	Fertility, pregnancy, childbirth	infertility in women	Maternity services	N/A	Reported (not sought)	Yes	In Russia, there is no research ethics committee in this field.	Yes	This research has been placed in between the ethical rules suggested by Kozinets, and the more relaxed procedures considered appropriate by Langer and Beckman.	No
64	4625	Ari 2021	Suicide motives and protective factors-Contributions from a Hikikomori discussion board	Emma Dobson	Ari H, Mari ST. Suicide motives and protective factors-contributions from a hikikomori discussion board. Issues in mental health nursing. 2021 May 4;42(5):417-29.	Journal Article	to help understand the reasons why socially withdrawn hikikomoris consider suicide and to describe the kind of thoughts they have for and against suicide. Understanding thoughts expressed in discussion forums also slightly increases possibilities to prevent hikikomoris from completing the final step.	RQ1. What are the reasons why hikikomoris consider committing suicide? RQ2. What are the reasons that prevent hikikomoris from committing suicide?	In the abstract; In the methods	Netnography can be defined as â€œa setting for responsibly reconstructing, representing and recounting entangled individual storiesâ€ (Kozinets, 2015)	Kozinets literature	When image boards are used as a source of data, one must bear in mind that the norms and expressions can vary from the ones we are used to in other digital environments. Netnography as a method makes this possible		Forum	1	Posts	1	2644	Content analysis	Not reported	Yes	Finland	Patient	Vulnerable groups	16-30	Experience	Condition/disease	Mental health, behavioural and neurodevelopmental		N/A	N/A	Not Reported	Yes	According to Whiteman (2012), internet forums which do not need registration can be freely used for research purposes. Also Kozinets (2010) declares that this kind of material, which is freely available and anonymous, could be used for research	Yes	Jarvinen-Tassopoulos (2011) supports this opinion, but she underlines that the material must be used with extreme care and the researcher has to remember to respect the privacy of the forum users	No
	4625	Ari 2021	Suicide motives and protective factors-Contributions from a Hikikomori discussion board	Imogen Forsythe	Ari, H., & Mari, S. T. (2020). Suicide Motives and Protective Factors - Contributions from a Hikikomori Discussion Board. Issues in Mental Health Nursing, 42(5), 417â€“429. https://doi.org/10.1080/01612840.2020.1817209	Journal Article	The contribution of this study is to help understand the reasons why socially withdrawn hikikomoris consider suicide and to describe the kind of thoughts they have for and against suicide. Understanding thoughts expressed in discussion forums also slightly increases possibilities to prevent hikikomoris from completing the final step	What are the reasons why hikikomoris consider committing suicide? RQ2. What are the reasons that prevent hikikomoris from committing suicide?	In the abstract; In the methods	Netnography can be defined as â€œa setting for responsibly reconstructing, representing and recounting entangled individual storiesâ€ (Kozinets, 2015). It is an ethnographic method which takes into account the special characteristics of the internet. Netnography is a qualitative method, which may use content analysis as a tool, as we have done in this article.	Kozinets literature	Netnography allows analysis of image boards as information	Unclear	Ylilauta Hikikomero (http://www.ylilauta.org/hikky) discussion board	1	memes/images/text	3	2500 discussion threads	both researchers read through the material several times. One of them conducted the inductive content analysis by picking out original utterances that represented an answer to the research questions. These utterances, stored in two Word files, were then reduced so that the original core content of the clauses, sentences or ideas was retained. Reduced utterances representing similar perspectives w…	NR	Yes	Finland	Public	Unclear	NR	Opinion	Other: Suicide motives	Mental health, behavioural and neurodevelopmental	Suicide	N/A	N/A	Not Reported	No		No		Not reported
	4625	Ari 2021	Suicide motives and protective factors-Contributions from a Hikikomori discussion board	Consensus	Ari H, Mari ST. Suicide motives and protective factors-contributions from a hikikomori discussion board. Issues in mental health nursing. 2021 May 4;42(5):417-29.	Journal Article	The contribution of this study is to help understand the reasons why socially withdrawn hikikomoris consider suicide and to describe the kind of thoughts they have for and against suicide. Understanding thoughts expressed in discussion forums also slightly increases possibilities to prevent hikikomoris from completing the final step	RQ1. What are the reasons why hikikomoris consider committing suicide? RQ2. What are the reasons that prevent hikikomoris from committing suicide?	In the abstract; In the methods	Netnography can be defined as â€œa setting for responsibly reconstructing, representing and recounting entangled individual storiesâ€ (Kozinets, 2015). It is an ethnographic method which takes into account the special characteristics of the internet. Netnography is a qualitative method, which may use content analysis as a tool, as we have done in this article.	Kozinets literature	When image boards are used as a source of data, one must bear in mind that the norms and expressions can vary from the ones we are used to in other digital environments. Netnography as a method makes this possible	Passive	Forum	1	memes/images/text	3	2644	Content analysis	Not reported	Yes	Finland	Public	Vulnerable groups	16-30	Experience	Condition/disease; Other: Suicidal ideation/mental health	Mental health, behavioural and neurodevelopmental	Suicidal Ideation	N/A	N/A	Not Reported	Yes	According to Whiteman (2012), internet forums which do not need registration can be freely used for research purposes. Also Kozinets (2010) declares that this kind of material, which is freely available and anonymous, could be used for research	Yes	Jarvinen-Tassopoulos (2011) supports this opinion, but she underlines that the material must be used with extreme care and the researcher has to remember to respect the privacy of the forum users	Not reported
65	4624	Taubner 2020	Still the same?-Self-identity dilemmas when living with post-stroke aphasia in a digitalised society	Amany Sadat	Taubner, H., HallÃ©n, M., & Wengelin, Ã…. (2019). Still the same? â€“ Self-identity dilemmas when living with post-stroke aphasia in a digitalised society. Aphasiology, 34(3), 300â€“318. https://doi-org.salford.idm.oclc.org/10.1080/02687038.2019.1594151	Journal Article	This study aims, in terms of Bambergâ€™s (Citation2011) dilemmas, to investigate self-identity construction in working-age persons living with post-stroke aphasia in a digitalised society (i.e. Sweden).	Are the dilemmas relevant to the participantsâ€™ self-identity construction, and if so, how do they navigate them online and offline?			Kozinets literature	To complement the PCIs, online observations inspired by netnography (i.e. online ethnographic research, Kozinets, 2015) were conducted within social media. Which social media sites to include was not pre-determined, but determined by the online whereabouts of the participants. Therefore, which sites to include was discussed and decided at the end of each interview.	Passive	Facebook, Instagram and a few blogs and websites		photos, videos, text and emoticons		1581	inductive and deductive approaches.	9	Yes	Sweden	Patient	Physical disabilities		Experience; Opinion	Condition/disease	Cardiovascular conditions; Neurological conditions	Stroke	N/A	N/A	Reported (sought and obtained)			Yes	Close attention was paid to the Helsinki Declaration (WMA, Citation1964) and to the ethical recommendations of the Association of Internet Researchers (Markham & Buchanan, Citation2012). All nine participants were able to give written informed consent to participate, and did so separately for the interviews, the review of clinical records (for which permission was also granted by head clinicians)…	Yes	Other: participants - interview
	4624	Taubner 2020	Still the same?-Self-identity dilemmas when living with post-stroke aphasia in a digitalised society	Imogen Forsythe	Taubner, H., HallÃ©n, M., & Wengelin, Ã…. (2019). Still the same? â€“ Self-identity dilemmas when living with post-stroke aphasia in a digitalised society. Aphasiology, 34(3), 300â€“318.	Journal Article	This qualitative study aims, in terms identity dilemmas, to investigate self-identity construction in working-age persons living with post-stroke aphasia in a digitalised society (i.e. Sweden).	Are the dilemmas relevant to the participants, and if so, how do they navigate them online and offline?	In the methods	online ethnographic research	Kozinets literature	To complement problem centred interviews. Time-efficient and unobtrusive, since data has been created without any interference on the part of the researcher.	Passive	facebook, instagram, blogs, websites	not reported	photos, videos, text and emoticons	4	1581	vertical and horizontal analysis, thematic analysis	9	Yes	Sweden	Patient	Physical disabilities	<65 years old	Experience	Condition/disease	Neurological conditions	Post-Stroke Asphasia	Digital health	N/A	Reported (sought and obtained)	No	N/A	Yes	Regarding the online observations, the participants chose which social media sites to include. It was thus possible for them to give consent to, for instance, participate on Facebook but not on Instagram, should they want to make such a distinction.	Yes	Content creators
	4624	Taubner 2020	Still the same?-Self-identity dilemmas when living with post-stroke aphasia in a digitalised society	Consensus	Taubner, H., HallÃ©n, M., & Wengelin, Ã…. (2019). Still the same? â€“ Self-identity dilemmas when living with post-stroke aphasia in a digitalised society. Aphasiology, 34(3), 300â€“318. https://doi-org.salford.idm.oclc.org/10.1080/02687038.2019.1594151	Journal Article	This study aims, in terms of Bambergâ€™s (Citation2011) dilemmas, to investigate self-identity construction in working-age persons living with post-stroke aphasia in a digitalised society (i.e. Sweden).	Are the dilemmas relevant to the participantsâ€™ self-identity construction, and if so, how do they navigate them online and offline?	In the methods	online ethnographic research	Kozinets literature	To complement problem centred interviews. Time-efficient and unobtrusive, since data has been created without any interference on the part of the researcher.	Passive	facebook, instagram, blogs, websites	not reported	photos, videos, text and emoticons	4	1581	inductive and deductive approaches.	9	Yes	Sweden	Patient	Physical disabilities	29-61	Experience	Condition/disease	Respiratory conditions	Post-Stroke Asphasia	N/A	N/A	Reported (sought and obtained)	Other: N/A	N/A	Yes	Close attention was paid to the Helsinki Declaration (WMA, Citation1964) and to the ethical recommendations of the Association of Internet Researchers (Markham & Buchanan, Citation2012). All nine participants were able to give written informed consent to participate, and did so separately for the interviews, the review of clinical records (for which permission was also granted by head clinicians)…	Yes	Content creators
66	4623	Bleszynski 2021	Self-regard of individuals with autism-How people from the autism spectrum perceive autism. A netnographic research	Amany Sadat	BÅ‚eszyÅ„ski, J. J. (2021). Self â€“ regard of individuals with autism â€“ how people from the autism spectrum perceive autism. a netnographic research. Integrative Psychological and Behavioral Science. https://doi.org/10.1007/s12124-021-09601-3	Journal Article	It is aimed at reviewing the current knowledge about the disorder as well as taking optimal actions towards social inclusion for people with ASD (autistic spectrum disorder).	Not provided	In the title; In the abstract; In the methods	Not provided		Not provided	Active	Internet interview addressed to closed groups of autistic individuals		ASD		168		168	No		Unclear	Unclear		Experience	Condition/disease	Neurological conditions	Autism Spectrum Disorder	N/A	N/A	Not Reported	No		Yes	All procedures performed in studies involving human participants were in accordance with the ethical standards of the institutional and/or the national research committee and in accordance with the 1964 Helsinki declaration and its later amendments or comparable ethical standards	Yes	Other: The interviewees
	4623	Bleszynski 2021	Self-regard of individuals with autism-How people from the autism spectrum perceive autism. A netnographic research	Imogen Forsythe	BÅ‚eszyÅ„ski JJ. Self - Regard of Individuals with Autism - How People from the Autism Spectrum Perceive Autism. A Netnographic Research. Integr Psychol Behav Sci. 2021 Sep;55(3):665-681. doi: 10.1007/s12124-021-09601-3. Epub 2021 Feb 26. PMID: 33638101; PMCID: PMC8257528.	Journal Article	aimed at reviewing the current knowledge about the disorder as well as taking optimal actions towards social inclusion for people with ASD (autistic spectrum disorder).	NR	In the abstract; In the methods	NR	Not supported by citation	primary reason for using the netnographic method was the opportunity it creates in reaching this part of the population more effectively.	Unclear	NR	NR	Internet interviews	1			168			Patient; Public	Learning disabilities	NR	Experience		Mental health, behavioural and neurodevelopmental	Autism	N/A	N/A	Reported (not sought)	No		Yes	All procedures performed in studies involving human participants were in accordance with the ethical standards of the institutional and/or the national research committee and in accordance with the 1964 Helsinki declaration and its later amendments or comparable ethical standards	Not reported
	4623	Bleszynski 2021	Self-regard of individuals with autism-How people from the autism spectrum perceive autism. A netnographic research	Consensus	BÅ‚eszyÅ„ski, J. J. (2021). Self â€“ regard of individuals with autism â€“ how people from the autism spectrum perceive autism. a netnographic research. Integrative Psychological and Behavioral Science. https://doi.org/10.1007/s12124-021-09601-3	Journal Article	aimed at reviewing the current knowledge about the disorder as well as taking optimal actions towards social inclusion for people with ASD (autistic spectrum disorder).	NR	In the title; In the abstract; In the methods	NR	Not supported by citation	primary reason for using the netnographic method was the opportunity it creates in reaching this part of the population more effectively.	Unclear	NR	NR	Internet interviews	1			168	No		Patient; Public	Learning disabilities	NR	Experience	Condition/disease	Mental health, behavioural and neurodevelopmental	Autism	N/A	N/A	Reported (not sought)	No		Yes	All procedures performed in studies involving human participants were in accordance with the ethical standards of the institutional and/or the national research committee and in accordance with the 1964 Helsinki declaration and its later amendments or comparable ethical standards	Yes	Other: The interviewees
67	4622	Alang 2015	Postpartum depression in an online community of lesbian mothers: Implications for clinical practice	Emma Dobson	Alang SM, Fomotar M. Postpartum Depression in an Online Community of Lesbian Mothers: Implications for Clinical Practice. Journal of Gay & Lesbian Mental Health. 2015 Jan 2;19(1):21â€“39.	Journal Article	Two main research objectives are addressed: 1) to identify the functions and perceived benefits of the group, and 2) to investigate shared experiences among lesbians with PPD.	Not provided	In the abstract; In the methods	Netnography involves the use of ethnographic methods to gain insider knowledge about an online community, and the application of the information obtained to answer research questions.	Kozinets literature	As a method, netnography can involve interviews and participant observation. It is a relevant, fast, and unobtrusive method for obtaining unbiased information	Passive	Discussion forum of website	1	Messages and message threads	1	1421 messages	Content analysis	Not reported	No	N/A	Parent	Vulnerable groups	Not reported	Experience	Condition/disease	Mental health, behavioural and neurodevelopmental	Post-Partum Depression	N/A	N/A	Reported (sought and obtained)	No	N/A	Yes	Informed consent could not be obtained from forum participants (also known as posters) because participants did not disclose email addresses or contact information in the forum. To protect the identity of participants and maintain anonymity, the screen names are not included in the results. To further ensure anonymity, we have intentionally left out the search words and the systematic selection p…	Yes	Gatekeepers
	4622	Alang 2015	Postpartum depression in an online community of lesbian mothers: Implications for clinical practice	Imogen Forsythe	Alang, S. M., & Fomotar, M. (2015). Postpartum Depression in an Online Community of Lesbian Mothers: Implications for Clinical Practice. Journal of Gay & Lesbian Mental Health, 19(1), 21â€“39. https://doi.org/10.1080/19359705.2014.910853	Journal Article	explore the experiences of lesbians with PPD in an online forum	1) to identify the functions andperceived beneï¬ts of the group, and 2) to investigate shared experiencesamong lesbians with PPD.	In the abstract; In the methods	Netnography involves the use of ethnographic methods to gaininsider knowledge about an online community, and the application of theinformation obtained to answer research questions	Kozinets literature; Other: Krippendorff, 2012	relevant,fast, and unobtrusive method for obtaining unbiased information	Passive	online forum	1	forum messages	1	1421 messages	directed content analysis, conventional content analysis	NR	No		Patient	Other: LGBTQ+	NR	Experience; Opinion	Condition/disease	Fertility, pregnancy, childbirth; Mental health, behavioural and neurodevelopmental	Post Partum Depression	N/A	N/A	Reported (sought and obtained)			Yes	To protect the identity of participants and maintain anonymity, the screen names are not included in the results. To further ensure anonymity, we have intentionally left out the search words and the systematic selection procedures that led us to the PPD forum that was studied obtained permission from the moderator of the PPD group to analyze forum messages for research purposes. Informed consent …	No
	4622	Alang 2015	Postpartum depression in an online community of lesbian mothers: Implications for clinical practice	Consensus	Alang, S. M., & Fomotar, M. (2015). Postpartum Depression in an Online Community of Lesbian Mothers: Implications for Clinical Practice. Journal of Gay & Lesbian Mental Health, 19(1), 21â€“39. https://doi.org/10.1080/19359705.2014.910853	Journal Article	Two main research objectives are addressed: 1) to identify the functions and perceived benefits of the group, and 2) to investigate shared experiences among lesbians with PPD.	Not provided	In the abstract; In the methods	Netnography involves the use of ethnographic methods to gain insider knowledge about an online community, and the application of the information obtained to answer research questions.	Kozinets literature; Other: Krippendorff, 2012	As a method, netnography can involve interviews and participant observation. It is a relevant, fast, and unobtrusive method for obtaining unbiased information	Passive	online forum	1	forum messages	1	1421 messages	directed content analysis, conventional content analysis	Not reported	No		Patient	Vulnerable groups; Other: LGBTQ+	Not reported	Experience	Condition/disease	Fertility, pregnancy, childbirth; Mental health, behavioural and neurodevelopmental	Postpartum depression	N/A	N/A	Reported (sought and obtained)	Other:		Yes	Informed consent could not be obtained from forum participants (also known as posters) because participants did not disclose email addresses or contact information in the forum. To protect the identity of participants and maintain anonymity, the screen names are not included in the results. To further ensure anonymity, we have intentionally left out the search words and the systematic selection p…	Yes	Gatekeepers
68	4621	Bayen 2021	Parkinson's disease: Content analysis of patient online discussion forums. A prospective observational study using Netnography	Beth Green	Bayen S, Carpentier C, Baran J, Cottencin O, Defebvre L, Moreau C, et al. Parkinson's disease: Content analysis of patient online discussion forums. A prospective observational study using Netnography. Patient Educ Couns. 2021;104(8):2060-6. Available from: https://doi.org/10.1016/j.pec.2021.01.028.	Journal Article	To assess the users' characteristics, discussion contents, and the atmosphere of virtual peer communities	- Who discussed? => usersâ€™ characteristics - What was discussed? (content analysis) => common preoccupations -How it was discussed I? (personal writing style) => usersâ€™ profile -How it was discussed II? (netiquette, social behaviour) => atmosphere	In the title; In the abstract; In the methods	a qualitative research method that analyses the free behaviour of individuals on the Internet, using web-based data from virtual consumer communities to provide useful insights about their communicational interactions related to their consumption objects or discussion topics	Other: C. Hammerlund, A. Westergren, I. AstrÃ¶m, A.K. Edberg, P. Hagell, The impact of living with Parkinsonâ€™s disease: balancing within a Web of Needs and Demands, Parkinsons Dis. 2018 (2018)4598651 8 pages Y. Bernard, La netnographie: une nouvelle mÃ©thode dâ€™enquÃªte qualitative basÃ©e sur les communautÃ©s virtuelles de consommation. [Netnography: A new qualitative research method based on …	NR	Unclear	forum.franceparkinson; carenity; entrepatients; doctissimo	4	Discussion threads	1	23	. Data were analysed separately by two independent researchers, assisted by the NVivo 121 software	70	Yes	France	Patient; Carer	Physical disabilities	NR	Experience	Condition/disease	Neurological conditions	Parkinson's disease	Primary care management	N/A	Reported (not sought)	Yes	As the online data were public and free of access the study did not need approval from the French ethical bodies	No		Not reported
	4621	Bayen 2021	Parkinson's disease: Content analysis of patient online discussion forums. A prospective observational study using Netnography	Amany Sadat	PubMed	Journal Article	To assess the usersâ€™ characteristics and profile, the discussion contents, and the general atmosphere of the virtual peer community.	No RQ	In the abstract; In the methods	'Netnography is a qualitative research method that analyses the free behaviour of individuals on the Internet, using web-based data from virtual consumer communities to provide useful insights about their communicational interactions related to their consumption objects or discussion topics ' Ref: C. Hammerlund, A. Westergren, I. AstrÃ¶m, A.K. Edberg, P. Hagell The impact of living with Parkinson…	Other: C. Hammerlund, A. Westergren, I. AstrÃ¶m, A.K. Edberg, P. Hagell The impact of living with Parkinsonâ€™s disease: balancing within a Web of Needs and Demands Parkinsons Dis., 2018 (2018), Article 4598651 Y. Bernard La netnographie: une nouvelle mÃ©thode dâ€™enquÃªte qualitative basÃ©e sur les communautÃ©s virtuelles de consommation. [Netnography: A new qualitative research method based on …	The authors deemed it appropriate to analyse social interactions among involved actors in healthcare setting and relevant to explore personsâ€™ opinions, because the internet is a widely used source to seek health-related information	Unclear	French pwPD discussion forums (forum.franceparkinson; carenity; entrepatients; doctissimo)	4	characteristics, user profile and atmosphere and common preoccupations	4	302	posts	70 users	Yes	French discussion forums - France	Practitioner; Patient; Parent; Carer; Public	Carers; Older people; Physical disabilities	above 58 years as stated on the paper	Experience; Opinion	Condition/disease		Parkinson's disease	Primary care management	Care homes; Communities; Community engagement; Home; Hospitals	Reported (not sought)	Yes	'As the online data were public and free of access the study did not need approval from the French ethical bodies.'	Yes	'This study was a Non-Intrusive, Web-Based Research without any direct implication of the researchers. '	Not reported
	4621	Bayen 2021	Parkinson's disease: Content analysis of patient online discussion forums. A prospective observational study using Netnography	Consensus	Bayen S, Carpentier C, Baran J, Cottencin O, Defebvre L, Moreau C, et al. Parkinson's disease: Content analysis of patient online discussion forums. A prospective observational study using Netnography. Patient Educ Couns. 2021;104(8):2060-6. Available from: https://doi.org/10.1016/j.pec.2021.01.028.	Journal Article	To assess the users' characteristics, discussion contents, and the atmosphere of virtual peer communities	- Who discussed? => usersâ€™ characteristics - What was discussed? (content analysis) => common preoccupations -How it was discussed I? (personal writing style) => usersâ€™ profile -How it was discussed II? (netiquette, social behaviour) => atmosphere	In the title; In the abstract; In the methods	a qualitative research method that analyses the free behaviour of individuals on the Internet, using web-based data from virtual consumer communities to provide useful insights about their communicational interactions related to their consumption objects or discussion topics	Other: C. Hammerlund, A. Westergren, I. AstrÃ¶m, A.K. Edberg, P. Hagell, The impact of living with Parkinsonâ€™s disease: balancing within a Web of Needs and Demands, Parkinsons Dis. 2018 (2018)4598651 8 pages Y. Bernard, La netnographie: une nouvelle mÃ©thode dâ€™enquÃªte qualitative basÃ©e sur les communautÃ©s virtuelles de consommation. [Netnography: A new qualitative research method based on …	The authors deemed it appropriate to analyse social interactions among involved actors in healthcare setting and relevant to explore personsâ€™ opinions, because the internet is a widely used source to seek health-related information	Unclear	French pwPD discussion forums (forum.franceparkinson; carenity; entrepatients; doctissimo)	4	Discussion threads	1	23	. Data were analysed separately by two independent researchers, assisted by the NVivo 121 software	70	Yes	France	Patient; Carer	Physical disabilities	NR	Experience	Condition/disease	Neurological conditions	Parkinson's disease	Primary care management	N/A	Reported (not sought)	Yes	As the online data were public and free of access the study did not need approval from the French ethical bodies	Yes	'This study was a Non-Intrusive, Web-Based Research without any direct implication of the researchers. '	Not reported
69	4620	Dehkhoda 2020	A netnographic approach: Views on assisted dying for individuals with dementia	Amany Sadat	Dehkhoda, A., Owens, R. G., & Malpas, P. (2020). A netnographic approach: views on assisted dying for individuals with dementia. Qualitative Health Research, 30(13), 2077-2091. https://doi.org/10.1177/1049732320925795	Journal Article	To explore how the practice of assisted dying for people with dementia is conceptualized and understood in the context of online communication using shared experiences, challenges, and the preferences of online contributors to Facebook communities.	Not provided	In the title; In the abstract	Netnography, or online ethnography, is one prime example. Netnography is a qualitative research methodology based on observations of technologically mediated communication	Kozinets literature	Not provided	Passive	Facebook		posts / comments		1007 comments	Thematic analysis		Yes	United Kingdom, Australia, Canada, the United States, and New Zealand	Practitioner; Patient; Parent; Carer; Public	Older people; Vulnerable groups	Not provided	Experience; Opinion	Condition/disease	Mental health, behavioural and neurodevelopmental; Neurological conditions	Dementia		N/A	Reported (sought and obtained)			Yes	Our data consisted of naturally occurring communications that were freely available to the open public online communities. The University of Auckland Human Participants Ethics Committee (UAHPEC)â€”who approve research projects through a peer-review processâ€”exempt researchers using published or publicly available data from requiring ethics approval1 (UAHPEC, 2019). It has been argued that when d…	No
	4620	Dehkhoda 2020	A netnographic approach: Views on assisted dying for individuals with dementia	Georgette Eaton	Dehkhoda A, Owens RG, Malpas PJ. A Netnographic Approach: Views on Assisted Dying for Individuals With Dementia. Qualitative Health Research. 2020;30(13):2077-2091. doi:10.1177/1049732320925795	Journal Article	Rhe purpose was to explore how the practice of assisted dying for people with dementia is conceptualized and understood in the context of online communication using shared experiences, challenges, and the preferences of online contributors to Facebook communities.		In the title; In the abstract; In the methods	Netnography is a qualitative research methodology based on observations of technologically mediated communication (Kozinets, 2002, 2010; Langer & Beckman, 2005) â€œto arrive at the ethnographic understanding and representation of a cultural or communal phenomenonâ€ (Kozinets, 2010, p. 60).	Kozinets literature	Netnography is particularly useful to study personally or politically sensitive topics and stigmatic phenomenon, as well as communities where access based on conventional methods is difficult (Costello et al., 2017; Langer & Beckman, 2005).	Passive	Facebook communities from the United Kingdom, Australia, Canada, the United States, and New Zealand.	5	Posts in facebook community	1	1,007 online comments	Thematic Analysis	Not recorded	Yes	United Kingdom, Australia, Canada, the United States, and New Zealand.	Unclear	Other: End of Life	Not recorded	Experience; Opinion	Condition/disease	Neurological conditions	Dementia	End of life care	Community engagement	Reported (sought and obtained)	Yes		Yes		No
	4620	Dehkhoda 2020	A netnographic approach: Views on assisted dying for individuals with dementia	Consensus	Dehkhoda, A., Owens, R. G., & Malpas, P. (2020). A netnographic approach: views on assisted dying for individuals with dementia. Qualitative Health Research, 30(13), 2077-2091. https://doi.org/10.1177/1049732320925795	Journal Article	Rhe purpose was to explore how the practice of assisted dying for people with dementia is conceptualized and understood in the context of online communication using shared experiences, challenges, and the preferences of online contributors to Facebook communities.		In the title; In the abstract; In the methods	Netnography is a qualitative research methodology based on observations of technologically mediated communication (Kozinets, 2002, 2010; Langer & Beckman, 2005) â€œto arrive at the ethnographic understanding and representation of a cultural or communal phenomenonâ€ (Kozinets, 2010, p. 60).	Kozinets literature	Netnography is particularly useful to study personally or politically sensitive topics and stigmatic phenomenon, as well as communities where access based on conventional methods is difficult (Costello et al., 2017; Langer & Beckman, 2005).	Passive	Facebook communities from the United Kingdom, Australia, Canada, the United States, and New Zealand.	5	Posts in facebook community	1	1,007 online comments	Thematic Analysis	Not recorded	Yes	United Kingdom, Australia, Canada, the United States, and New Zealand.	Unclear	Other: End of Life	Not recorded	Experience; Opinion	Condition/disease	Neurological conditions	Dementia	End of life care	Community engagement	Reported (sought and obtained)	Yes		Yes	Our data consisted of naturally occurring communications that were freely available to the open public online communities. The University of Auckland Human Participants Ethics Committee (UAHPEC)â€”who approve research projects through a peer-review processâ€”exempt researchers using published or publicly available data from requiring ethics approval1 (UAHPEC, 2019). It has been argued that when d…	No
70	4619	Fazekas 2021	Insights into the real-life experiences of people living with epilepsy: A qualitative netnographic study	Beth Green	Fazekas B, Megaw B, Eade D, Kronfeld N. Insights into the real-life experiences of people living with epilepsy: A qualitative netnographic study. Epilepsy & Behavior. 2021;116:107729. Available from: https://doi.org/https://doi.org/10.1016/j.yebeh.2020.107729.	Journal Article	The objective of this study was to investigate the real-life experiences of PWE as reflected in online conversations on social media and thereby raise awareness of the challenges and issues that are most important to PWE	NR	In the title; In the abstract; In the methods	NR	Not supported by citation	NR	Unclear	Twitter, Facebook, epilepsy forums, and blogs	unclear	social media posts	1	100000	qualitative in-depth analysis, contextual analysis	NR	No		Patient; Parent; Carer	Unclear	<12	Experience	Condition/disease	Neurological conditions	Epilepsy	N/A	N/A	Reported (not sought)	Yes	We confirm that we have read the journalâ€™s position on issues involved in ethical publication and affirm that this report is consistent with those guidelines.	No		No
	4619	Fazekas 2021	Insights into the real-life experiences of people living with epilepsy: A qualitative netnographic study	Georgette Eaton	Fazekas, B., Megaw, B., Eade, D., & Kronfeld, N. (2021). Insights into the real-life experiences of people living with epilepsy: A qualitative netnographic study. Epilepsy & Behavior, 116, 107729â€“107729. https://doi.org/10.1016/j.yebeh.2020.107729	Journal Article	The objective of this study was to investigate the real-life experiences of PWE as reflected in online conversations on social media and thereby raise awareness of the challenges and issues that are most important to PWE		In the title; In the abstract; In the methods	None	Not supported by citation	None	Passive	Twitter, Facebook, epilepsy forums, and blogs	Not recorded	Epilepsy	Not recorded	3580	Thematic		Yes	UK, Germany, Italy, Spain, France	Patient; Carer	Unclear		Experience	Condition/disease	Neurological conditions		Multiple long-term conditions	Communities	Reported (not sought)	Yes		No		No
	4619	Fazekas 2021	Insights into the real-life experiences of people living with epilepsy: A qualitative netnographic study	Consensus	Fazekas, B., Megaw, B., Eade, D., & Kronfeld, N. (2021). Insights into the real-life experiences of people living with epilepsy: A qualitative netnographic study. Epilepsy & Behavior, 116, 107729â€“107729. https://doi.org/10.1016/j.yebeh.2020.107729	Journal Article	The objective of this study was to investigate the real-life experiences of PWE as reflected in online conversations on social media and thereby raise awareness of the challenges and issues that are most important to PWE	NR	In the title; In the abstract; In the methods	None	Not supported by citation	NR	Unclear	Twitter, Facebook, epilepsy forums, and blogs	unclear	Epilepsy	Not recorded	3580	Thematic	NR	Yes	UK, Germany, Italy, Spain, France	Patient; Carer	Unclear	<12	Experience	Condition/disease	Neurological conditions	Epilepsy	Multiple long-term conditions	Communities	Reported (not sought)	Yes	We confirm that we have read the journalâ€™s position on issues involved in ethical publication and affirm that this report is consistent with those guidelines.	No		No
71	4618	Ellinghaus 2021	"I'm tired of being pulled from pillar to post": A qualitative analysis of barriers to mental health care for trauma-exposed young people	Beth Green	Ellinghaus C, Truss K, Liao Siling J, Phillips L, Eastwood O, Medrano C, Bendall S. â€œI'm tired of being pulled from pillar to postâ€: A qualitative analysis of barriers to mental health care for trauma-exposed young people. Early Intervention in Psychiatry. 2021;15(1):113-22. Available from: https://doi.org/https://doi.org/10.1111/eip.12919.	Journal Article	The present paper sought to examine the barriers in seeking mental health care faced by trauma-exposed young people through a qualitative analysis of online forums where individuals discuss and seek informal support for trauma.	NR	In the abstract; In the methods	Grounded in ethnography, netnographic research methods seek to understand social interaction in contemporary digital communities	Other: (Salzmann-Erikson & Eriksson, 2012)	NR	Unclear	Forums	5	threads	1	78	thematic analysis	176	No		Patient	Children and young people	13 - 25	Experience	Healthcare delivery	Mental health, behavioural and neurodevelopmental		Mental health services	N/A	Reported (sought and obtained)			Yes	Nevertheless, a number of steps have been taken to protect poster anonymity and minimize data traceability given the sensitivity of the research topic (McDermott,Roen, & Piela, 2013). Poster nicknames and handles have been with held along with specific forum names. Extended quotes have been para-phrased and potentially identifying information removed where doing so has not altered the original me…	No
	4618	Ellinghaus 2021	"I'm tired of being pulled from pillar to post": A qualitative analysis of barriers to mental health care for trauma-exposed young people	Georgette Eaton	Ellinghaus, C., Truss, K., Liao Siling, J., Phillips, L., Eastwood, O., Medrano, C., & Bendall, S. (2021). â€œIâ€™m tired of being pulled from pillar to postâ€: A qualitative analysis of barriers to mental health care for traumaâ€exposed young people. Early Intervention in Psychiatry, 15(1), 113â€“122. https://doi.org/10.1111/eip.12919	Journal Article	To examine the barriers in seeking mental health care faced by trauma-exposed young people through a qualitative analysis of online forums where individuals discuss and seek informal support for trauma		In the abstract; In the methods	Grounded in ethnography, netnographic research methods seek tounderstand social interaction in contemporary digital communities.	Other: Salzmann-Erikson & Eriksson	Given the negative impacts of trauma, its prevalence in youngpeople and their tendency not to seek help for mental health issues,understanding barriers to care from the perspectives of trauma-exposed young people is vital to increasing mental health service useand reducing the negative outcomes associated with trauma.	Active	Forums	Not reported	trauma-exposed young people	Text		Thematic	176	No		Patient	Children and young people	13-25 years old	Experience	Condition/disease	Mental health, behavioural and neurodevelopmental		Mental health services	Community engagement; Home	Reported (sought and obtained)			Yes		No
	4618	Ellinghaus 2021	"I'm tired of being pulled from pillar to post": A qualitative analysis of barriers to mental health care for trauma-exposed young people	Consensus	Ellinghaus, C., Truss, K., Liao Siling, J., Phillips, L., Eastwood, O., Medrano, C., & Bendall, S. (2021). â€œIâ€™m tired of being pulled from pillar to postâ€: A qualitative analysis of barriers to mental health care for traumaâ€exposed young people. Early Intervention in Psychiatry, 15(1), 113â€“122. https://doi.org/10.1111/eip.12919	Journal Article	To examine the barriers in seeking mental health care faced by trauma-exposed young people through a qualitative analysis of online forums where individuals discuss and seek informal support for trauma	NR	In the abstract; In the methods	Grounded in ethnography, netnographic research methods seek tounderstand social interaction in contemporary digital communities.	Other: Salzmann-Erikson & Eriksson	Given the negative impacts of trauma, its prevalence in youngpeople and their tendency not to seek help for mental health issues,understanding barriers to care from the perspectives of trauma-exposed young people is vital to increasing mental health service useand reducing the negative outcomes associated with trauma.	Unclear	Forums	5	threads	1	78	thematic analysis	176	No		Patient	Children and young people	13-25 years old	Experience	Healthcare delivery	Mental health, behavioural and neurodevelopmental		Mental health services	N/A	Reported (sought and obtained)			Yes	Nevertheless, a number of steps have been taken to protect poster anonymity and minimize data traceability given the sensitivity of the research topic (McDermott,Roen, & Piela, 2013). Poster nicknames and handles have been with held along with specific forum names. Extended quotes have been para-phrased and potentially identifying information removed where doing so has not altered the original me…	No
72	4617	Kendal 2017	How a moderated online discussion forum facilitates support for young people with eating disorders	Beth Green	Kendal S, Kirk S, Elvey R, Catchpole R, Pryjmachuk S. How a moderated online discussion forum facilitates support for young people with eating disorders. Health Expect. 2017;20(1):98-111. Available from: https://doi.org/10.1111/hex.12439.	Journal Article	aimed to explore how young people used a youth-orientated, moderated, online, eating disorders discussion forum, run by an eating disorders charity.	NR	In the abstract; In the methods	Netnography applies ethnographic approaches to online behaviour, drawing on publicly accessible online social interactions in the same way that an ethnographer observes human behaviour in the field	Other: Salzmann-Erikson M, Eriksson H. LiLEDDA: a six step forum-based netnographic research method for nursing science	NR	Passive	Online forum	1	messages	1	420	thematic analysis	119	No		Parent	Children and young people	2019-10-01	Experience	Condition/disease	Mental health, behavioural and neurodevelopmental	eating disorders	N/A	N/A; Other	Reported (sought and obtained)			Yes	To enhance transparency,58 we advertised and explained our research on the charityâ€™s website and Twitter feed before commencing the study. We protected the privacy of the forum users by removing terms and phrases that could identify them	Yes	Gatekeepers
	4617	Kendal 2017	How a moderated online discussion forum facilitates support for young people with eating disorders	Imogen Forsythe	Kendal, S., Kirk, S., Elvey, R., Catchpole, R., & Pryjmachuk, S. (2017). How a moderated online discussion forum facilitates support for young people with eating disorders. Health expectations : an international journal of public participation in health care and health policy, 20(1), 98â€“111.	Journal Article	This qualitative study aimed to explore how young people used a youthâ€orientated, moderated, online, eating disorders discussion forum, run by an eating disorders charity.	not reported	In the abstract; In the methods		Kozinets literature; Other: Kirk and Milnes, 2015	No previous studies have explored in depth how young people use a moderated online discussion forum for support with eating disorders.		unspecified forum	1	messages	1	420	thematic analysis	119	No	Not reported	Patient	Children and young people; Vulnerable groups	not reported	Experience	Condition/disease	Mental health, behavioural and neurodevelopmental	eating disorders	N/A	N/A	Reported (sought and obtained)	No	N/A	Yes	The identities of the forum users were unknown so we were not in a position to obtain individual consent from them. Instead, the charity gave us proxy consent to access and use the posts. To enhance transparency, we advertised and explained our research on the charity's website and Twitter feed before commencing the study. We protected the privacy of the forum users by removing terms and phrases …	Yes	Gatekeepers
	4617	Kendal 2017	How a moderated online discussion forum facilitates support for young people with eating disorders	Consensus	Kendal, S., Kirk, S., Elvey, R., Catchpole, R., & Pryjmachuk, S. (2017). How a moderated online discussion forum facilitates support for young people with eating disorders. Health expectations : an international journal of public participation in health care and health policy, 20(1), 98â€“111.	Journal Article	This qualitative study aimed to explore how young people used a youthâ€orientated, moderated, online, eating disorders discussion forum, run by an eating disorders charity.	not reported	In the abstract; In the methods	Netnography applies ethnographic approaches to online behaviour, drawing on publicly accessible online social interactions in the same way that an ethnographer observes human behaviour in the field	Other: Salzmann-Erikson M, Eriksson H. LiLEDDA: a six step forum-based netnographic research method for nursing science	No previous studies have explored in depth how young people use a moderated online discussion forum for support with eating disorders.	Passive	unspecified forum	1	messages	1	420	thematic analysis	119	No	Not reported	Patient	Children and young people; Vulnerable groups	not reported	Experience	Condition/disease	Mental health, behavioural and neurodevelopmental	eating disorders	N/A	N/A	Reported (sought and obtained)	No	N/A	Yes	The identities of the forum users were unknown so we were not in a position to obtain individual consent from them. Instead, the charity gave us proxy consent to access and use the posts. To enhance transparency, we advertised and explained our research on the charity's website and Twitter feed before commencing the study. We protected the privacy of the forum users by removing terms and phrases …	Yes	Gatekeepers
73	4616	Keeling 2015	Health communities as permissible space: Supporting negotiation to balance asymmetries	Stacey Munnelly	Keeling, D. I., Laing, A., & Newholm, T. (2015). Health Communities as Permissible Space: Supporting Negotiation to Balance Asymmetries. Psychology & Marketing, 32(3), 303â€“318. https://doi.org/10.1002/mar.20781	Journal Article	Aim- To develop knowledge of how professionals and patients negotiate. Objectives- This study observes how patients negotiate with health professionals and/or other patients to understand and manage their condition within the context of naturally occurring patientâ€“patient and professionalâ€“patient multiway interactions in online health communities.	Not specified	In the abstract	an online ethnographic approach that facilitates an in-depth understanding of the online health communities studied	Kozinets literature	Not offered	Active	Unnamed platforms- Diabetes, breast cancer, prostate cancer and depression forums	four	How patients understand and manage their condition	Three (discussion threads, reflective field notes and interviews)	Depression forum, â€œZoloft help!â€ (351 posts) and â€œEffexor XR and memory lossâ€ (171 posts) Diabetes forum, â€œMetformin dose regime and grumpiness-help?!â€ (37 posts) and â€œStatin drug side effectâ€ (56 posts) Prostate cancer forum, â€œLaparascopic RP â€“ Big success so farâ€ (81 posts) and â€œVIT D3â€ (104 posts) Breast cancer forum, â€œAnyone start- ing chemo around end of May?â€ (…	Qualitative content analysis of the selected threads was combined with simple discourse analysis.	Contributors to threads= unspecified Interviewees- 45	Yes	UK	Practitioner; Patient	Other: Acute and chronic conditions	Not disclosed	Opinion	Condition/disease	Cancer; Diabetes, metabolic and endocrine; Mental health, behavioural and neurodevelopmental	Breast/prostate cancers, diabetes and depression	Digital health	Other: online forums	Not Reported			No		Not reported
	4616	Keeling 2015	Health communities as permissible space: Supporting negotiation to balance asymmetries	Matthew Wynn	Keeling, D. I., Laing, A., & Newholm, T. (2015). Health Communities as Permissible Space: Supporting Negotiation to Balance Asymmetries. In Psychology &amp; Marketing (Vol. 32, Issue 3, pp. 303â€“318). Wiley. https://doi.org/10.1002/mar.20781	Journal Article	Somewhat vague: 'Follow-ing the methodology, the results of a qualitative study are presented that was designed to examine negotiation in online health communities'	Unclear	In the abstract	'an online ethnographic approach that facilitates an in-depth understanding of the online health communities studied'	Kozinets literature	None provided	Passive	Online forums	4	Forum posts	Unclear	Unclear	Content analysis and discourse analysis	Unknown	Yes	UK	Other: Patient and practitioners	Vulnerable groups	unclear	Other: Discourse	Condition/disease; Other	Cancer; Diabetes, metabolic and endocrine; Mental health, behavioural and neurodevelopmental	Breast cancer, prostate cancer, depression, diabetes	N/A	N/A	Not Reported					Not reported
	4616	Keeling 2015	Health communities as permissible space: Supporting negotiation to balance asymmetries	Consensus	Keeling, D. I., Laing, A., & Newholm, T. (2015). Health Communities as Permissible Space: Supporting Negotiation to Balance Asymmetries. Psychology & Marketing, 32(3), 303â€“318. https://doi.org/10.1002/mar.20781	Journal Article	To observe how patients negotiates with health professionals and/or other patients, to understand and manage their condition within the context of naturally occurring patient-patient and professional-patient multiway interactions in online communities. To address the nascent research stream on what constitutes success outcomes of treatments or consultations To expand understanding of outcomes nes…	Not reported	In the abstract	an online ethnographic approach that facilitates an in-depth understanding of the online health communities studied	Kozinets literature	not reported	Active	Unnamed platforms- Diabetes, breast cancer, prostate cancer and depression forums	4	Forum discussion threads, interview responses	Three (discussion threads, reflective field notes and interviews)	Depression forum, â€œZoloft help!â€ (351 posts) and â€œEffexor XR and memory lossâ€ (171 posts) Diabetes forum, â€œMetformin dose regime and grumpiness-help?!â€ (37 posts) and â€œStatin drug side effectâ€ (56 posts) Prostate cancer forum, â€œLaparascopic RP â€“ Big success so farâ€ (81 posts) and â€œVIT D3â€ (104 posts) Breast cancer forum, â€œAnyone start- ing chemo around end of May?â€ (…	Qualitative content analysis of the selected threads was combined with simple discourse analysis.	Contributors to threads: not reported Interviewees: 45	Yes	UK	Practitioner; Patient	Unclear	Not reported	Experience	Condition/disease; Healthcare delivery	Cancer; Diabetes, metabolic and endocrine; Mental health, behavioural and neurodevelopmental	Breast cancer, prostate cancer, depression, diabetes	N/A	N/A	Not Reported			No		Not reported
74	4615	Boursier 2021	Ehealth content-sharing and emotional support among italian parents of children with down syndrome: A qualitative report	Amany Sadat	Gioia, F., Coppola, F., & Schimmenti, A. (2021). Ehealth content-sharing and emotional support among italian parents of children with down syndrome: a qualitative report. Journal of Intellectual &Amp; Developmental Disability, 47(3), 240-251. https://doi.org/10.3109/13668250.2021.1964153	Journal Article	Aims to explore the use of dedicated online forums by parents of children with Down syndrome, analysing the potential connections between the parentsâ€™ experience and their online group membership.	Not provided	In the abstract; In the methods				Passive	Online forum	46 forum threads			971 public comments	Thematic analysis		Yes	Italy	Practitioner; Parent; Carer	Learning disabilities; Physical disabilities		Experience	Condition/disease		Genetic - Down syndrome	N/A	N/A	Reported (sought and obtained)			Yes	In order to protect the privacy of the forum members, all the identifying data in the text were omitted, such as membersâ€™ names or pseudonyms and references to places	No
	4615	Boursier 2021	Ehealth content-sharing and emotional support among italian parents of children with down syndrome: A qualitative report	Matthew Wynn	Valentina Boursier, Francesca Gioia, Federica Coppola & Adriano Schimmenti (2022) eHealth content-sharing and emotional support among Italian parents of children with Down Syndrome: A qualitative report, Journal of Intellectual & Developmental Disability, 47:3, 240-251, DOI: 10.3109/13668250.2021.1964153	Journal Article	Aims to explore the use of dedicated online forums by parents of children with Down syndrome, analysing the poten- tial connections between the parentsâ€™ experience and their online group membership.	Unclear	In the abstract; In the methods		Other: Salzmann-Erikson and Eriksson (2013)	No comparative justification provided	Passive	One forum	1	Forum posts	971 posts	1	Thematic as per Bruan and Clarke (2006)	Unknown	Yes	Italy	Parent	Learning disabilities	unclear	Experience; Opinion	Condition/disease	Mental health, behavioural and neurodevelopmental	Down Syndrome	N/A	Home	Reported (sought and obtained)			Yes	This study was conducted in accordance with the international ethical standards concerning the use of the Internet as a research platform and the ethical guidelines for psychological research from the Italian Psychological Associ- ation (AIP). The study was approved by the first Authorâ€™s University Research Ethics Committee. To protect the privacy of the forum members, all the identifying data …	Not reported
	4615	Boursier 2021	Ehealth content-sharing and emotional support among italian parents of children with down syndrome: A qualitative report	Consensus	Gioia, F., Coppola, F., & Schimmenti, A. (2021). Ehealth content-sharing and emotional support among italian parents of children with down syndrome: a qualitative report. Journal of Intellectual &Amp; Developmental Disability, 47(3), 240-251. https://doi.org/10.3109/13668250.2021.1964153	Journal Article	Aims to explore the use of dedicated online forums by parents of children with Down syndrome, analysing the potential connections between the parentsâ€™ experience and their online group membership.	Not provided	In the abstract; In the methods		Other: Salzmann-Erikson and Eriksson (2013)	No comparative justification provided	Passive	Online forum	1	Forum posts	971 posts	971 public comments	Thematic as per Bruan and Clarke (2006)	Unknown	Yes	Italy	Parent	Learning disabilities; Physical disabilities	Children (0-10 years)	Experience	Condition/disease	Mental health, behavioural and neurodevelopmental	Down Syndrome	N/A	N/A	Reported (sought and obtained)			Yes	This study was conducted in accordance with the international ethical standards concerning the use of the Internet as a research platform and the ethical guidelines for psychological research from the Italian Psychological Associ- ation (AIP). The study was approved by the first Authorâ€™s University Research Ethics Committee. To protect the privacy of the forum members, all the identifying data …	Not reported
75	4614	Liang 2011	E-word-of-mouth on health social networking sites: An opportunity for tailored health communication	Imogen Forsythe	Liang, B. and Scammon, D.L. (2011), E-Word-of-Mouth on health social networking sites: An opportunity for tailored health communication. J. Consumer Behav., 10: 322-331	Journal Article	This study contributes to the fields of health communication and marketing by providing theoretical insights and empirical evidence about the major features of eWOM on health SNSs This study examines the types of social support and the content of messages transmitted via health SNSs and the extent to which these are tailored to usersâ€™ individual needs.	not reported	In the abstract; In the methods	not reported		netnography is a way to understand interaction among online community members		Dailystrength website	1	discussion threads, demographic information from participant profiles	2	90 threads with 882 postings	descriptive statistics, correlation analysis, thematic analysis	520	No	N/A	Patient	Unclear	not reported	Experience	Condition/disease	Diabetes, metabolic and endocrine	obesity		N/A	Not Reported	No	N/A	No	N/A	Not reported
	4614	Liang 2011	E-word-of-mouth on health social networking sites: An opportunity for tailored health communication	Matthew Wynn	Liang, B., & Scammon, D. L. (2011). Eâ€Wordâ€ofâ€Mouth on health social networking sites: An opportunity for tailored health communication. In Journal of Consumer Behaviour (Vol. 10, Issue 6, pp. 322â€“331). Wiley. https://doi.org/10.1002/cb.378	Journal Article	None, appears to have made a series of 'propositions' they subsequently used netnographic methods to find evidence to support. Very unusual design.	None	In the abstract	Not provided	Kozinets literature	None provided	Active	Dailystrength.org	1	Forum posts	Unclear	90 posts	Thematic	Unclear	No		Public	Unclear		Other: Behaviour	Condition/disease		Obesity	N/A	N/A	Not Reported			No		Not reported
	4614	Liang 2011	E-word-of-mouth on health social networking sites: An opportunity for tailored health communication	Consensus	Liang, B., & Scammon, D. L. (2011). Eâ€Wordâ€ofâ€Mouth on health social networking sites: An opportunity for tailored health communication. In Journal of Consumer Behaviour (Vol. 10, Issue 6, pp. 322â€“331). Wiley. https://doi.org/10.1002/cb.378	Journal Article	This study contributes to the fields of health communication and marketing by providing theoretical insights and empirical evidence about the major features of eWOM on health SNSs This study examines the types of social support and the content of messages transmitted via health SNSs and the extent to which these are tailored to usersâ€™ individual needs.	not reported	In the abstract; In the methods	not reported	Kozinets literature	netnography is a way to understand interaction among online community members	Passive	Dailystrength.org	1	discussion threads, demographic information from participant profiles	2	90 threads with 882 postings	descriptive statistics, correlation analysis, thematic analysis	520	No	N/A	Patient; Public	Unclear	not reported	Experience	Condition/disease	Diabetes, metabolic and endocrine	Obesity	N/A	N/A	Not Reported	No	N/A	No	N/A	Not reported
76	4613	Mudry 2013	Doing recovery online	Beth Green	Mudry TE, Strong T. Doing Recovery Online. Qualitative Health Research. 2013;23(3):313-25. Available from: https://doi.org/10.1177/1049732312468296.	Journal Article	how members negotiated their online identities through their interactions with other forum members. Furthermore, we hoped our research would help to disrupt the unproductive divide between a scientific view of research, often represented by the professional world, and an experiential view, represented by the self-help tradition	NR	In the abstract; In the methods	type of online ethnography	Kozinets literature	NR	Unclear	Online forum	1	posts	1	1791	discourse analysis	11	No		Patient		NR	Experience	Condition/disease	Mental health, behavioural and neurodevelopmental	Addiction		N/A	Reported (sought and obtained)			Yes	Participation was voluntary, anonymous, and confidential. We did not collect any personally identifying information and all participants remained anonymous	Yes	Content creators
	4613	Mudry 2013	Doing recovery online	Imogen Forsythe	Mudry, Tanya & Strong, Tom. (2012). Doing Recovery Online. Qualitative health research.	Journal Article				a type of online ethnography	Kozinets literature	not reported	Active	Online support forum for problem gambling	1	posts	1	1791 posts	Discourse analysis	81	Yes	Canada	Patient	Unclear	Not reported	Experience	Condition/disease	Mental health, behavioural and neurodevelopmental	Problem Gambling (addiction)	N/A	N/A	Reported (sought and obtained)	No	N/A	Yes	Participation was voluntary, anonymous, and confidential. We did not collect any personally identifying information and all participants remained anonymous.	Yes	Content creators; Gatekeepers
	4613	Mudry 2013	Doing recovery online	Consensus	Mudry TE, Strong T. Doing Recovery Online. Qualitative Health Research. 2013;23(3):313-25. Available from: https://doi.org/10.1177/1049732312468296.	Journal Article	how members negotiated their online identities through their interactions with other forum members. Furthermore, we hoped our research would help to disrupt the unproductive divide between a scientific view of research, often represented by the professional world, and an experiential view, represented by the self-help tradition	not reported	In the abstract; In the methods	a type of online ethnography	Kozinets literature	not reported	Active	Online support forum for problem gambling	1	posts	1	1791 posts	Discourse analysis	11	Yes	Canada	Patient	Unclear	Not reported	Experience	Condition/disease	Mental health, behavioural and neurodevelopmental	Addiction	N/A	N/A	Reported (sought and obtained)	No	N/A	Yes	Participation was voluntary, anonymous, and confidential. We did not collect any personally identifying information and all participants remained anonymous.	Yes	Content creators
77	4612	Sadovykh 2015	Do decision-making structure and sequence exist in health online social networks?	Imogen Forsythe	Valeria Sadovykh, David Sundaram, Selwyn Piramuthu, Do decision-making structure and sequence exist in health online social networks?, Decision Support Systems, Volume 74, 2015, Pages 102-120,	Journal Article	not reported	How does HOSN support the key health stakeholders' decisions? How does HOSN influence stakeholders' DM process? How can it support the process, and how can it be evaluated and investigated?	In the abstract; In the methods	Netnography is part of the ethnographic research family. Kozinets developed netnography as an online marketing-research technique to study consumer insights. It is the study of fieldwork, distinctive meanings, practices and artefacts of human behaviour, societies and cultures. Netnography provides rich insights into the human society and is different from ethnography in that it is conducted throu…	Kozinets literature	The use of netnography makes particular sense for attempts to analyse communities where access to information is strictly restricted or difficult. Netnography helps extract the voice of a specific population, where interviews or other research methods are not capable of providing insights because of reasons such as ethical norms, participants' willingness, research cost, time and geographical con…	Passive	websites with conversations relative to the research questions on the DM process, phase of DM, and representations of different HOSN stakeholders in the discussion about health matters (names not reported)	29 websites	posts and messages (text)	1	51 posts, 734 messages	grounded theory	not reported	No	N/A	Patient	Learning disabilities; Physical disabilities	not reported	Experience	Condition/disease; Healthcare delivery	Blood and immune system; Cancer; Mental health, behavioural and neurodevelopmental; Musculoskeletal conditions; Respiratory conditions	Asthma, Alcohol and drug addiction, Bulimia, Cancer, Depression, General Health problems/medicine, HIV/AIDS, Plastic Surgery, Pregnancy, Scoliosis Problem, and Weight Loss/Appearance issues	N/A	N/A	Not Reported	No	N/A	Yes	For ethical consideration that includes member checks, we reconsidered and modified the rules as necessary and appropriate. The reason for modification of this particular step can be explained by the fact that HOSN involves a sensitive research topic. Therefore, by simplifying the ethical guidance this study could get a broader knowledge of networks and gain full advantage of the online method.	Not reported
	4612	Sadovykh 2015	Do decision-making structure and sequence exist in health online social networks?	Beth Green	Sadovykh V, Sundaram D, Piramuthu S. Do decision-making structure and sequence exist in health online social networks? Decision Support Systems. 2015;74:102-20. Available from: https://doi.org/10.1016/j.dss.2015.03.007.	Journal Article	DM process and use of HOSN for decision support.	How does HOSN support the decisions of key health stakeholders How does HOSN influence the DM process of stakeholders	In the abstract; In the methods	It is the study of fieldwork, distinctive meanings, practices and artefacts of human behaviour, societies and cultures	Other: G.E. Marcus, Ethnography in/of the world system: the emergence of multi-sited ethnography, Annual Review of Anthropology 24 (1995) 95â€“117.	Netnography helps extract the voice of a specific population, where interviews or other research methods are not capable of providing insights because of reasons such as ethical norms, participants' willingness, research cost, time and geographical constraints.	Passive	Health Online Social Networks	29	conversations	1	51	We first identified a theoretical framework, which is supported by Simon's [62] DM model, hypotheses were then proposed that tried to identify how HOSN support the DM process, and only then could we proceed with the coding, abstracting and conceptualising that has been exercised in this study	NR	No		Patient			Experience	Healthcare delivery	N/A		Multiple long-term conditions	N/A	Not Reported			Yes	For ethical consideration that includes member checks, we reconsidered and modified the rules as necessary and appropriat	Not reported
	4612	Sadovykh 2015	Do decision-making structure and sequence exist in health online social networks?	Consensus	Sadovykh V, Sundaram D, Piramuthu S. Do decision-making structure and sequence exist in health online social networks? Decision Support Systems. 2015;74:102-20. Available from: https://doi.org/10.1016/j.dss.2015.03.007.	Journal Article	not reported	How does HOSN support the decisions of key health stakeholders How does HOSN influence the DM process of stakeholders	In the abstract; In the methods	Netnography is part of the ethnographic research family. Kozinets developed netnography as an online marketing-research technique to study consumer insights. It is the study of fieldwork, distinctive meanings, practices and artefacts of human behaviour, societies and cultures. Netnography provides rich insights into the human society and is different from ethnography in that it is conducted throu…	Other: G.E. Marcus, Ethnography in/of the world system: the emergence of multi-sited ethnography, Annual Review of Anthropology 24 (1995) 95â€“117.	The use of netnography makes particular sense for attempts to analyse communities where access to information is strictly restricted or difficult. Netnography helps extract the voice of a specific population, where interviews or other research methods are not capable of providing insights because of reasons such as ethical norms, participants' willingness, research cost, time and geographical con…	Passive	Health Online Social Networks	29	conversations	1	51 posts, 734 messages	We first identified a theoretical framework, which is supported by Simon's [62] DM model, hypotheses were then proposed that tried to identify how HOSN support the DM process, and only then could we proceed with the coding, abstracting and conceptualising that has been exercised in this study	NR	No	N/A	Patient	Learning disabilities; Physical disabilities	not reported	Experience	Condition/disease; Healthcare delivery	Blood and immune system; Cancer; Mental health, behavioural and neurodevelopmental; Musculoskeletal conditions; Respiratory conditions	Asthma, Alcohol and drug addiction, Bulimia, Cancer, Depression, General Health problems/medicine, HIV/AIDS, Plastic Surgery, Pregnancy, Scoliosis Problem, and Weight Loss/Appearance issues	Multiple long-term conditions	N/A	Not Reported	No	N/A	Yes	For ethical consideration that includes member checks, we reconsidered and modified the rules as necessary and appropriate. The reason for modification of this particular step can be explained by the fact that HOSN involves a sensitive research topic. Therefore, by simplifying the ethical guidance this study could get a broader knowledge of networks and gain full advantage of the online method.	Not reported
78	4611	Eriksson 2017	The digital generation and nursing robotics: A netnographic study about nursing care robots posted on social media	Amany Sadat	Eriksson, H. and Salzmannâ€Erikson, M. (2016). The digital generation and nursing robotics: a netnographic study about nursing care robots posted on social media. Nursing Inquiry, 24(2). https://doi.org/10.1111/nin.12165	Journal Article	The aim of this study was to present the functionality and design of nursing care robots as depicted in pictures posted on social media	1) What kinds of functionalities do nursing care robots have as portrayed in images on social media? (2) How can these characteristics be interpreted in relation to nursing science?	In the title; In the abstract; In the methods	Netnography is a qualitative inquiry that was established on ethnographic principles of observation but conducted online	Kozinets literature	One reason that netnography was chosen for this investigation was that it gave access to data in a way that was not possible elsewhere	Passive	FACE's platform Pulsar	1	Images		172	Thematic analysis		No		Unclear	Unclear		Other: Images	Other: N/A	N/A		N/A	N/A	Not Reported			Yes	Principles of ethical standards for conducting research using online, open-access, social media platforms that do not require any login or password and are fully accessible have been applied (Kozinets, 2009). Furthermore, guidelines concerning online research have been considered and applied in the study (see also SFS 2003:460, 2003).	No
	4611	Eriksson 2017	The digital generation and nursing robotics: A netnographic study about nursing care robots posted on social media	Imogen Forsythe	Eriksson, H., & Salzmann-Erikson, M. (2017). The digital generation and nursing robotics: A netnographic study about nursing care robots posted on social media. Nursing inquiry, 24(2), 10.1111/nin.12165.	Journal Article	The aim of this study was to present the functionality and design of nursing care robots as depicted in pictures posted on social media.	What kinds of functionalities do nursing care robots have as portrayed in images on social media? How can these characteristics be interpreted in relation to nursing science?	In the title; In the abstract; In the methods	Netnography is a qualitative inquiry that was established on ethnographic principles of observation but conducted online.	Kozinets literature	One reason that netnography was chosen for this investigation was that it gave access to data in a way that was not possible elsewhere	Unclear	Not Reported	Not Reported	Images	One	172	contextual analysis, thematic analysis	Not reported	No	N/A	Practitioner; Public; Other: Researchers	Unclear	Not Reported	Experience; Opinion	Healthcare delivery	N/A		Digital health	N/A	Reported (not sought)	No	not reported	Yes	Principles of ethical standards for conducting research using online, open-access, social media platforms that do not require any login or password and are fully accessible have been applied Guidelines concerning online research have been considered and applied in the study	Not reported	Other: Not reported
	4611	Eriksson 2017	The digital generation and nursing robotics: A netnographic study about nursing care robots posted on social media	Consensus	Eriksson, H., & Salzmann-Erikson, M. (2017). The digital generation and nursing robotics: A netnographic study about nursing care robots posted on social media. Nursing inquiry, 24(2), 10.1111/nin.12165.	Journal Article	The aim of this study was to present the functionality and design of nursing care robots as depicted in pictures posted on social media.	What kinds of functionalities do nursing care robots have as portrayed in images on social media? How can these characteristics be interpreted in relation to nursing science?	In the title; In the abstract; In the methods	Netnography is a qualitative inquiry that was established on ethnographic principles of observation but conducted online.	Kozinets literature	One reason that netnography was chosen for this investigation was that it gave access to data in a way that was not possible elsewhere	Unclear	FACE's platform Pulsar	1	Images	One	172	contextual analysis, thematic analysis	Not reported	No	N/A	Practitioner; Public; Other: Researchers	Unclear	Not Reported	Experience; Opinion	Healthcare delivery	N/A		Digital health	N/A	Reported (not sought)	No	not reported	Yes	Principles of ethical standards for conducting research using online, open-access, social media platforms that do not require any login or password and are fully accessible have been applied (Kozinets, 2009). Furthermore, guidelines concerning online research have been considered and applied in the study (see also SFS 2003:460, 2003).	Not reported	Other: Not reported
79	4610	Andreasson 2018	Developing a carer identity and negotiating everyday life through social networking sites: An explorative study on identity constructions in an online Swedish carer community	Emma Dobson	AndrÃ©asson F, Andreasson J, Hanson E. Developing a carer identity and negotiating everyday life through social networking sites: an explorative study on identity constructions in an online Swedish carer community. Ageing & Society. 2018 Nov;38(11):2304-24.	Journal Article	The purpose of this qualitative and netnographically informed study is to describe how older carers conceptualise and understand their identity as carers on a Swedish online social forum	Research question 1: In what ways do the carers present themselves online as carers, and what meanings are attached to their care-giving practices? Research question 2: What kinds of social support and relationships develop within the online social forum? Research question 3: How is the identity as carer discussed and contextualised in relation to formal carers and the Swedish health and social c…	In the abstract; In the methods	In the study we employed a netnographic study design, focusing on â€˜written accounts resulting from fieldwork studying the cultures and communities that emerge from online computer-mediated or internet-based communicationsâ€™ (Kozinets, 2010, 58)	Kozinets literature	As we see it, netnography is an inclusive collection of methods through which the researcher in different ways tries to capture and to some extent participate in the online everyday life of others. Our methodological intention has been to gather empirical material that both empirically and theoretically can capture the online identity acquired when becoming a carer and the significance of an onli…	Active	Carer discussion forum	1	Posts	1	Not reported	Not reported	44	Yes	Sweden	Carer	Carers	Not reported	Experience; Opinion	Other: Carer	N/A	N/A	N/A	N/A	Reported (sought and obtained)	No	N/A	Yes	Using material published on the internet calls for some ethical considerations. The social forum is part of a Web platform, which only registered users can access. This means that no unauthorised person can access the discussions. Nevertheless, this does not of course give us the right to use the excerpts as we please. When selecting excerpts we have been careful not to use the most sensitive mat…	Yes	Content creators
	4610	Andreasson 2018	Developing a carer identity and negotiating everyday life through social networking sites: An explorative study on identity constructions in an online Swedish carer community	Imogen Forsythe	ANDRÃ‰ASSON F, ANDREASSON J, HANSON E. Developing a carer identity and negotiating everyday life through social networking sites: an explorative study on identity constructions in an online Swedish carer community. Ageing and Society. 2018;38(11):2304-2324. doi:10.1017/S0144686X17000551	Journal Article	purpose of this qualitative and netnographically informed study is to describe how older carers conceptualise and understand their identity as carers on a Swedish online social forum.	Research question 1: In what ways do the carers present themselves online as carers, and what meanings are attached to their care-giving practices? â€¢ Research question 2: What kinds of social support and relationships develop within the online social forum? â€¢ Research question 3: How is the identity as carer discussed and contextualised in relation to formal carers and the Swedish health and …	In the abstract; In the methods	netnography is an inclusive collection of methods through which the researcher in different ways tries to capture and to some extent participate in the online everyday life of others.	Kozinets literature	focused on discussions posted on a social forum for carers, taking the perspective that they can be viewed as cultural manifestations of how a particular identity, such as being a carer, is conceptualised and understood online	Active	Eurocarers website	1	forum posts and discussions	NR	NR	analysis and interpretation of data were derived from verbatim transcripts of postings presented on the social forum. These transcripts were read repeatedly and coded into themes that both responded to the more theoretical imbued purpose of the study (online carer identities) and at the same time could capture the subjective empirical meanings being expressed regarding being a carer	44	Yes	Residents in EU states	Carer	Carers	NR	Experience	Other: Carer experiences	N/A	NR	N/A	N/A	Reported (sought and obtained)			Yes	information letter regarding the project to carers showing an interest in the study as well as a printed informed consent form to sign	Yes	Content creators
	4610	Andreasson 2018	Developing a carer identity and negotiating everyday life through social networking sites: An explorative study on identity constructions in an online Swedish carer community	Consensus	AndrÃ©asson F, Andreasson J, Hanson E. Developing a carer identity and negotiating everyday life through social networking sites: an explorative study on identity constructions in an online Swedish carer community. Ageing & Society. 2018 Nov;38(11):2304-24. doi: 10.1017/S0144686X17000551	Journal Article	The purpose of this qualitative and netnographically informed study is to describe how older carers conceptualise and understand their identity as carers on a Swedish online social forum	Research question 1: In what ways do the carers present themselves online as carers, and what meanings are attached to their care-giving practices? Research question 2: What kinds of social support and relationships develop within the online social forum? Research question 3: How is the identity as carer discussed and contextualised in relation to formal carers and the Swedish health and social c…	In the abstract; In the methods	netnography is an inclusive collection of methods through which the researcher in different ways tries to capture and to some extent participate in the online everyday life of others.	Kozinets literature	As we see it, netnography is an inclusive collection of methods through which the researcher in different ways tries to capture and to some extent participate in the online everyday life of others. Our methodological intention has been to gather empirical material that both empirically and theoretically can capture the online identity acquired when becoming a carer and the significance of an onli…	Active	Carer discussion forum	1	Posts	1	Not reported	Thematic analysis	44	Yes	Sweden	Carer	Carers	Not reported	Experience	Other: Carer experiences	N/A	N/A	N/A	N/A	Reported (sought and obtained)	Other:	N/A	Yes	Using material published on the internet calls for some ethical considerations. The social forum is part of a Web platform, which only registered users can access. This means that no unauthorised person can access the discussions. Nevertheless, this does not of course give us the right to use the excerpts as we please. When selecting excerpts we have been careful not to use the most sensitive mat…	Yes	Content creators
80	4609	Vicdan 2011	Constitution of the market through social media: Dialogical co-production of medicine in a virtual health community organization	Stacey Munnelly	Vicdan, H. (2010). Constitution of the market through social media: Dialogical co-production of medicine in a virtual health community organization. ProQuest Dissertations & Theses.	Dissertation/Thesis	(1) why and how patients in PatientsLikeMe (PLM) healthcare website participate in the social co-production of medical knowledge and experience, and (2) how the â€˜communityâ€™ organizes roles and relations, and institutionalize â€˜sharingâ€™ in healthcare where privacy dominates relations.	How PLM system has developed and is functioning, and the institution(alization)s that make patients and other healthcare market actors become a part of this community organization and share their private health data?	In the abstract	â€œnetnography" is ethnography adapted to the study of online communities and cultures	Kozinets literature	Netnography is faster, simpler, and less expensive than traditional ethnography, and more naturalistic and unobtrusive than focus groups or interviews. Instead of first having to transcribe it and then interpret it, the data comes directly from what community members actually say. Hence, the data occurs naturally and therefore, is not affected by the researcher who collects the data.	Passive	PLM	One	The contents of forum posts, blogs, PLM website, and community actorsâ€™ personal web pages or blogs	Not disclosed	Not disclosed	Inductive coding schema (open, axial and selective coding) suggested by Glaser and Strauss (1967), this research employed the grounded theory approach to formulate a theory about the phenomena	Not disclosed	No		Patient	Unclear		Experience; Opinion	Condition/disease	Multiple long-term conditions		N/A	N/A	Not Reported			Yes	Considerable attention is paid to subjectsâ€™ privacy, and their personally identifiable information is not disclosed. In fact, memberâ€™s pseudonyms in discussion forums and blogs are not revealed, as they were given another pseudonym in order to protect their real and pseudo identities. In addition, I made sure that verbatim quotes from forums included in the analysis cannot be accessed through…	No
	4609	Vicdan 2011	Constitution of the market through social media: Dialogical co-production of medicine in a virtual health community organization	Imogen Forsythe	Vicdan H, Constitution of the market through social media: Dialogical co-production of medicine in a virtual health community organization. University of Texas Rio Grande Valley. 2010.	Dissertation/Thesis	This study aims to reflect the dialogical nature of consumer-marketer roles and relations, which presents collaborative, connective and communal characteristics through social media platforms. This research aims to provide insights into how these dialogical processes originate, develop and function with the effects of social media platforms by exploring a web-based Medicine 2.0 community organiza…	1. Why and how do such systems develop and function? 2. What are the forces that originate these new forms of relationships and make people become a part of these systems? 3. What are the institution(alization)s that develop and maintain these new forms of interactions and relationships, make people become a part of these systems and share their private health information in their quest to accele…	In the methods	netnography is ethnography adapted to the study of online communities and cultures.	Kozinets literature	Netnography is faster, simpler, and less expensive than traditional ethnography, and more naturalistic and unobtrusive than focus groups or interviews. Netnography can be conducted in a completely unobtrusive manner, since the contexts in which consumers are observed are not constructed by the researcher	Passive	forum posts, blogs, PLM website, and community actorsâ€™ personal web pages or blogs		textual data	1	not reported	discourse analysis	not reported	No	N/A	Patient	Unclear	Not reported	Experience	Condition/disease; Healthcare delivery	N/A	not reported	Digital health	Communities	Reported (not sought)	Yes	Participant consent is not required, since archival and observational research, and the download of existing posts is exempt from human subject research, and the researcher does not intervene in membersâ€™ dialogues or interact with them	Yes	since this research utilizes non-participatory netnography for data collection, there is no intervention or interaction with members of the community for the purpose of gathering information. In addition, information is recorded in such a way that an individual cannot be identified directly or indirectly. Considerable attention is paid to subjectsâ€™ privacy, and their personally identifiable inf…	No
	4609	Vicdan 2011	Constitution of the market through social media: Dialogical co-production of medicine in a virtual health community organization	Consensus	Vicdan H, Constitution of the market through social media: Dialogical co-production of medicine in a virtual health community organization. University of Texas Rio Grande Valley. 2010.	Dissertation/Thesis	This study aims to reflect the dialogical nature of consumer-marketer roles and relations, which presents collaborative, connective and communal characteristics through social media platforms. This research aims to provide insights into how these dialogical processes originate, develop and function with the effects of social media platforms by exploring a web-based Medicine 2.0 community organiza…	1. Why and how do such systems develop and function? 2. What are the forces that originate these new forms of relationships and make people become a part of these systems? 3. What are the institution(alization)s that develop and maintain these new forms of interactions and relationships, make people become a part of these systems and share their private health information in their quest to accele…	In the methods	netnography is ethnography adapted to the study of online communities and cultures.	Kozinets literature	Netnography is faster, simpler, and less expensive than traditional ethnography, and more naturalistic and unobtrusive than focus groups or interviews. Instead of first having to transcribe it and then interpret it, the data comes directly from what community members actually say. Hence, the data occurs naturally and therefore, is not affected by the researcher who collects the data.	Passive	forum posts, blogs, PLM website, and community actorsâ€™ personal web pages or blogs	One	The contents of forum posts, blogs, PLM website, and community actorsâ€™ personal web pages or blogs	Not disclosed	not reported	Inductive coding schema (open, axial and selective coding) suggested by Glaser and Strauss (1967), this research employed the grounded theory approach to formulate a theory about the phenomena	not reported	No	N/A	Patient	Unclear	Not reported	Experience	Condition/disease; Healthcare delivery	N/A	not reported	N/A	Communities	Reported (not sought)	Yes	Participant consent is not required, since archival and observational research, and the download of existing posts is exempt from human subject research, and the researcher does not intervene in membersâ€™ dialogues or interact with them	Yes	since this research utilizes non-participatory netnography for data collection, there is no intervention or interaction with members of the community for the purpose of gathering information. In addition, information is recorded in such a way that an individual cannot be identified directly or indirectly. Considerable attention is paid to subjectsâ€™ privacy, and their personally identifiable inf…	No
81	4607	Bacigalupe 2013	E-Health Innovations, Collaboration, and Healthcare Disparities: Developing Criteria for Culturally Competent Evaluation	Amany Sadat	Bacigalupe, G. and Askari, S. F. (2013). E-health innovations, collaboration, and healthcare disparities: developing criteria for culturally competent evaluation.. Families, Systems, &Amp; Health, 31(3), 248-263. https://doi.org/10.1037/a0033386	Journal Article	To advance in the development of a model that assess the potential of social media tools to address perennial health care quality and access inequities in the United States.	which types of health social media applications or e-health tools could enhance collaboration among patients, caretakers, and health care professionals	In the methods	modified form of online ethnography or â€œnetnographyâ€	Kozinets literature	To develop criteria to assess social media tools, the research team adopted several techniques to systematically analyze an evolving set of technologies	Passive	Academia, Facebook, and Twitter.	3	E-Health tools		8	Descriptive case analyses	N/A	No		Practitioner; Patient; Parent; Carer; Public; Other: The target population for which the tool was designed or the recipients of the information disseminated by the Web site. It included a large array of potential participants: patients, family members, health care professionals, health care institutions, researchers, students, private business, government agencies, financial service firms, founda…	Unclear		Experience	Other: E-Health tools	N/A		N/A	N/A	Not Reported	No		Yes	' many health care Web sites were being certified by TRUSTe as complying with privacy guidelines (TRUSTe, 2010). Sites that obtain HON certification and meet privacy requirements, which may offer users an initial foundation of trust and security, that can foster collaborative relationships. To evaluate the sites, privacy, in this project, was defined according to these guidelines.'	No
	4607	Bacigalupe 2013	E-Health Innovations, Collaboration, and Healthcare Disparities: Developing Criteria for Culturally Competent Evaluation	Imogen Forsythe	Bacigalupe, G., & Askari, S. F. (2013). E-Health innovations, collaboration, and healthcare disparities: developing criteria for culturally competent evaluation. Families, systems & health : the journal of collaborative family healthcare, 31(3), 248â€“263.	Journal Article	This article intends to advance in the development of a model that assess the potential of social media tools to address perennial health care quality and access inequities in the United States	which types of health social media applications or e-health tools could enhance collaboration among patients, caretakers, and health care professionals	In the methods	Not reported	Kozinets literature	Not reported	Active	Academia, Facebook, Twitter	3	Not Reported	Not Reported	Not Reported	comparative analysis	Not reported	No	N/A	Practitioner; Patient; Carer	Unclear	Not reported	Experience	Condition/disease; Healthcare delivery	N/A		N/A	N/A	Not Reported	No	Not Reported	No		Not reported
	4607	Bacigalupe 2013	E-Health Innovations, Collaboration, and Healthcare Disparities: Developing Criteria for Culturally Competent Evaluation	Consensus	Bacigalupe, G., & Askari, S. F. (2013). E-health innovations, collaboration, and healthcare disparities: Developing criteria for culturally competent evaluation. Families, Systems, & Health, 31(3), 248-263. doi:https://doi-org.salford.idm.oclc.org/10.1037/a0033386	Journal Article	This article intends to advance in the development of a model that assess the potential of social media tools to address perennial health care quality and access inequities in the United States	which types of health social media applications or e-health tools could enhance collaboration among patients, caretakers, and health care professionals	In the methods	modified form of online ethnography or â€œnetnographyâ€	Kozinets literature	Not reported	Passive	Academia, Facebook, Twitter	3	E-Health tools	Not Reported	Not Reported	comparative analysis	N/A	No		Practitioner; Patient; Parent; Carer; Public; Other: The target population for which the tool was designed or the recipients of the information disseminated by the Web site. It included a large array of potential participants: patients, family members, health care professionals, health care institutions, researchers, students, private business, government agencies, financial service firms, founda…	Unclear	Not reported	Experience	Other: E-Health tools	N/A		N/A	N/A	Not Reported	No	Not Reported	Yes	' many health care Web sites were being certified by TRUSTe as complying with privacy guidelines (TRUSTe, 2010). Sites that obtain HON certification and meet privacy requirements, which may offer users an initial foundation of trust and security, that can foster collaborative relationships. To evaluate the sites, privacy, in this project, was defined according to these guidelines.'	Not reported
82	4606	Truss 2023	Barriers to Young People Seeking Help for Trauma: A Qualitative Analysis of Internet Forums	Stacey Munnelly	Truss, K., Liao Siling, J., Phillips, L., Eastwood, O., & Bendall, S. (2023). Barriers to Young People Seeking Help for Trauma: A Qualitative Analysis of Internet Forums. Psychological Trauma, 15(S1), S163â€“S171. https://doi.org/10.1037/tra0001344	Journal Article	The aim is to investigate barriers that prevent young people seeking face-to-face (offline) help after trauma through the thematic analysis of internet forums where young people discuss traumatic experiences.		In the abstract; In the methods	Not provided	Other: Salzmann-Erikson, M., & Eriksson, H. (2012). LiLEDDA: A six step forum-based netnographic research method for nursing science. Aporia, 4(4), 7â€“18. https://doi.org/10.18192/aporia.v4i4.2903	Not provided	Passive	Names of platforms not disclosed	Five	Threads on the topic of trauma	One	295 Word document pages of forum posts, including 78 different threads written	Thematic analysis (Braun & Clarke, 2006)	176 different posters.	No		Public	Children and young people	<25	Experience; Opinion	Condition/disease	Mental health, behavioural and neurodevelopmental	PSTD/ trauma	N/A	N/A	Reported (sought and obtained)			Yes		No
	4606	Truss 2023	Barriers to Young People Seeking Help for Trauma: A Qualitative Analysis of Internet Forums	Imogen Forsythe	Truss K, Liao Siling J, Phillips L, Eastwood O, Bendall S. Barriers to young people seeking help for trauma: A qualitative analysis of Internet forums. Psychological Trauma : Theory, Research, Practice and Policy. 2023 May;15(Suppl 1):S163-S171.	Journal Article	This study undertakes a qualitative analysis of Internet forums in which young people discuss trauma, with the aim of understanding the personal barriers preventing these young people disclosing and seeking help offline	not reported	In the methods	not reported	Kozinets literature	Qualitative analysis of online forums was chosen because it allows access to rich data describing immediate experiences rather than the retrospective reporting common in face-to-face qualitative methods	Passive	Internet forums (names anonymised)	5	forum posts and post threads	2	78 threads	thematic analysis	176	No	N/A	Patient	Children and young people	Under 25 years old	Experience	Condition/disease	Mental health, behavioural and neurodevelopmental	trauma related stress	Mental health services	N/A	Reported (sought and obtained)	No	N/A	Yes	Efforts have been made to safeguard poster anonymity and minimize data traceability. Any identifiable information in provided quotes has been removed or altered and poster handles and forum names have been withheld.	No
	4606	Truss 2023	Barriers to Young People Seeking Help for Trauma: A Qualitative Analysis of Internet Forums	Consensus	Truss K, Liao Siling J, Phillips L, Eastwood O, Bendall S. Barriers to young people seeking help for trauma: A qualitative analysis of Internet forums. Psychological Trauma : Theory, Research, Practice and Policy. 2023 May;15(Suppl 1):S163-S171.	Journal Article	This study undertakes a qualitative analysis of Internet forums in which young people discuss trauma, with the aim of understanding the personal barriers preventing these young people disclosing and seeking help offline	not reported	In the abstract; In the methods	not reported	Other: Salzmann-Erikson, M., & Eriksson, H. (2012). LiLEDDA: A six step forum-based netnographic research method for nursing science. Aporia, 4(4), 7â€“18. https://doi.org/10.18192/aporia.v4i4.2903	Qualitative analysis of online forums was chosen because it allows access to rich data describing immediate experiences rather than the retrospective reporting common in face-to-face qualitative methods	Passive	Internet forums (names anonymised)	5	forum posts and post threads	One	295 Word document pages of forum posts, including 78 different threads written	thematic analysis	176 different posters.	No	N/A	Patient	Children and young people	Under 25 years old	Experience	Condition/disease	Mental health, behavioural and neurodevelopmental	trauma related stress	Mental health services	N/A	Reported (sought and obtained)	No	N/A	Yes	Efforts have been made to safeguard poster anonymity and minimize data traceability. Any identifiable information in provided quotes has been removed or altered and poster handles and forum names have been withheld.	No

## Sheet: Categorisation
Reference No.	Study No.	Covidence #	Study ID	Title	Reviewer Name	Source Citation	Source Type	Research Aims/Objectives	Research Questions	Identified as netnography (select all that apply)	Definition of netnography	Source of netnography definition	Justification/rationale for using netnography	Positionality	Platform(s) of interest	Number of platforms subject to analysis	Content subject to analysis		Number of content types subject to analysis	Number of individual sources subject to analysis	Method of data analysis	Number of participants	Geographic Focus	If yes, what is the geographic focus?	Healthcare population of interest	NICE population group	Healthcare population age range	Perspective	Healthcare topic of interest	Condition/disease	Named condition	Healthcare delivery	Healthcare setting of interest	Ethical Approval	If authors did not seek ethical approval, do they include justification why?	If authors provided justification for not seeking ethical approval, please type below	Do authors discuss ethical considerations/actions undertaken	If yes, please include below	Did authors obtain informed consent?	If authors obtained informed consent, who gave consent?
86	1	4702	Bez 2023	TripAdvisor of healthcare:Opportunities for value creation through patient feedback platforms	Consensus	Bez, S. M., Georgescu, I., & Farazi, M. S. (2023). Tripadvisor of healthcare:opportunities for value creation through patient feedback platforms. Technovation, 121, 102625. https://doi.org/10.1016/j.technovation.2022.102625	Journal Article	To unpack the value of the data generated by patient feedback platforms, we used a netnography approach of the negative feedback received by one hospital that we complemented by interviews from the platform and hospital point of view.	investigates the value of the data generated by the patient feedback platform to deduce (1) potential uses for hospitals; and more broadly (2) the digital transformation of the healthcare industry.	In the abstract; In the methods	Netnography is a qualitative research method inspired from ethnographic technique and based on the internet and its active online communities	Kozinets literature	NR	Active	HospitalidÃ©e feedback platform	1	posted patient feedback	Text	1	134	content analysis	NR	No		Patient	Unclear	NR	Experience; Opinion	Healthcare delivery	N/A		N/A	Hospitals	Not Reported	No	NR	No		Not reported
66	2	4700	Hanna 2019	Morbid curiosity? Discussion of the disposal of amputated limbs on online question and answer sites	Consensus	Hanna, E. (2019). Morbid curiosity? Discussion of the disposal of amputated limbs on online question and answer sites. Digital Health, 5, 2055207619890473â€“2055207619890473. https://doi.org/10.1177/2055207619890473	Journal Article	Aims to explore one facet of â€˜morbid curiosityâ€™, of 'social actorsâ€™ curiosities around the disposal of limbs after amputation and seeks to understand how this topic is addressed within online public question and answer (Q&A) spaces by examining the questions and answers around the disposal of amputates on online Q&A message board sites.	How is disposal in the context of amputation discussed in public fora?	In the methods	The observation of social phenomena through online settings	Kozinets literature	"highly useful method and, for this study, provides a valuable fit between research topic, question and method"	Passive	Reddit, Quora, Yahoo Answers	3	discussion threads/posts	Text	1	329	inductive thematic analysis	NR	No	N/A	Unclear	Physical disabilities	Not reported	Experience	N/A			Other: health care waste disposal	N/A	Not Reported	No	Not reported	Yes	The use of such online material within research follows the now established principles for internet-mediated research and was guided by the ethics principles for such research	Not reported	Other: Not reported
54	3	4699	Gheorghe 2012	Investigating Romanian healthcare consumer behaviour in online communities: Qualitative research on negative eWOM	Consensus	Gheorghe, I.-R., & Liao, M.-N. (2012). Investigating Romanian Healthcare Consumer Behaviour in Online Communities: Qualitative Research on Negative eWOM. Procedia, Social and Behavioral Sciences, 62, 268â€“274. https://doi.org/10.1016/j.sbspro.2012.09.043	Journal Article	Aim= To examine the content of the messages Romanian women who are active in an online gynaecological community forum post, from different perspectives such as the type of support messages, the reasons they post messages and the emotions attached to the messages. Objectives= shed light on online Romanian health consumer behaviour, and particularly on the emotional aspect of language use in online…	What are the most frequent types of support messages posted on the Romanian online healthcare forum? What are the reasons that led to these messages being posted? What are the emotions behind/within the messages posted?	In the abstract, in the methods	Netnography usually offers details about symbolism, meanings and consumption patterns of online communities	Kozinets literature	NR	Passive	An online Romanian community forum about gynaecological doctors.	1	posted messages	Text	1	1,362 messages	Content analysis	NR	Yes	Romania	Patient	Unclear	Not reported	Experience; Opinion	Healthcare delivery	Fertility, pregnancy, childbirth		Maternity services	N/A	Not Reported	No	not reported	No	not reported	Not reported
87	4	4698	Prakash 2020	Intelligent Conversational Agents in Mental Healthcare Services: A Thematic Analysis of User Perceptions	Consensus	Prakash A, Das S. Intelligent Conversational Agents in Mental Healthcare Services: A Thematic Analysis of User Perceptions. Pacific Asia Journal of the Association for Information Systems. 2020;12:1-34. Available from: https://doi.org/10.17705/1thci.12201.	Journal Article	this study aims to understand the factors influencing the adoption and use of Intelligent CAs in mental healthcare by examining the perceptions of actual users.	What are the factors influencing consumerâ€™s adoption and use of automated conversational agents providing mental healthcare services?	In the abstract; In the methods	NR	Kozinets literature	Netnographic method (Kozinets, 2002) of data collection is more naturalistic and unobtrusive (avoids researcher â€“ subject interaction bias) compared to interviews or focus group discussions and provides access to extensive data in a much easier and inexpensive way (Wang et al., 2017). These advantages make it the most appropriate choice in this context of mental healthcare CAs where identifying…	Unclear	Wysa and Woebot	2	reviews	Text	1	1826	thematic analysis	NR	No	N/A	Patient	Socio-economic status	not reported	Experience; Opinion	Healthcare delivery	Mental health, behavioural and neurodevelopmental	not reported	Digital health; Mental health services	N/A	Not Reported	No	N/A	No	N/A	Not reported
88	5	4697	Grothaus 2023	#infertility: how patients can benefit from the public discussion of conversational taboos on social media	Consensus	Grothaus, J., KÃ¶cher, S., KÃ¶cher, S. and Dieterle, S. (2023), "#infertility: how patients can benefit from the public discussion of conversational taboos on social media", Journal of Services Marketing, Vol. 37 No. 7, pp. 944-956	Journal Article	This study aims to investigate how the open discussion of infertility-related topics on public social media platforms contributes to the well-being of individuals affected by infertility	How does the public discussion of infertility-related topics on social media contribute to the well-being of infertility patients?	In the abstract; In the methods	â€œparticipant-observational research based in online fieldworkâ€ aimed at arriving at an â€œethnographic understanding and representation of a cultural or communal phenomenonâ€	Kozinets literature	This method is particularly well-suited for sensitive topics, as researchers are able to observe subjects unobtrusively without risking biased behavior because of the researchersâ€™ presence	Passive	youtube	1	videos and comments	Video and Text	2	69 videos and 40,000 user comments	thematic analysis	NR	No	not reported	Patient		not reported	Experience; Opinion	Condition/disease	Fertility, pregnancy, childbirth	infertility	Maternity services	N/A	Not Reported	No	not reported	Yes	To avoid ethical concerns, we informed all five vloggers via email that their infertility-related videos were part of a netnographic study and gave them the opportunity to dissent. We anonymized the account names of the remaining two vloggers who did not respond to our request to protect their privacy. Comments from followers were all anonymized.	Yes	Content creators
[truncated: 78 more rows]

## Sheet: Analysis
Study No.	Covidence #	Study ID	Title	Reviewer Name	Source Citation	Source Type	Research Aims/Objectives	Research Questions	Identified as netnography (select all that apply)	Definition of netnography	Source of netnography definition	Justification/rationale for using netnography	Positionality	Platform(s) of interest	Number of platforms subject to analysis	Content subject to analysis	Number of content types subject to analysis	Number of individual sources subject to analysis	Method of data analysis	Number of participants	Geographic Focus	If yes, what is the geographic focus?	Healthcare population of interest	NICE population group	Healthcare population age range	Perspective	Healthcare topic of interest	Condition/disease	Named condition	Healthcare delivery	Healthcare setting of interest	Ethical Approval	If authors did not seek ethical approval, do they include justification why?	If authors provided justification for not seeking ethical approval, please type below	Do authors discuss ethical considerations/actions undertaken	If yes, please include below	Did authors obtain informed consent?	If authors obtained informed consent, who gave consent?
[truncated: 246 more rows]

[truncated: 1 more sheets: AimsObs]
